# Supplementary material for: Fast growth and high-titer bioproduction from renewable formate via metal-dependent formate dehydrogenase in Escherichia coli
Source: Nat Commun. 2025 Jul 1;16:5908. doi: 10.1038/s41467-025-61001-y (PMC12218308; doi:10.1038/s41467-025-61001-y)
Supplement: Supplementary file 4 — Source Data [file 41467_2025_61001_MOESM4_ESM.xlsx]

## Sheet: Fig. 1a
Time [hr.]	Bw ∆lpd pbbs1k_psFDH .5mM IPTG				Bw ∆lpd pbbs1k_cnFDH .05mM IPTG
0.166667	0.01	0.01	0.01	0.01	0.01	0.01	0.01	0.01
0.333333	0.00922958	0.00984592	0.0126194	0.00938367	0.00953775	0.00922958	0.00922958	0.0090755
0.5	0.00922958	0.00969183	0.013698	0.00922958	0.00861325	0.00876733	0.00876733	0.00876733
0.666667	0.0103082	0.0101541	0.0133898	0.0090755	0.00830508	0.00845917	0.00830508	0.00845917
0.833333	0.00953775	0.00938367	0.0147766	0.00892142	0.00861325	0.00830508	0.0072265	0.00799692
1	0.0101541	0.0104622	0.0206317	0.00861325	0.00768875	0.00799692	0.00768875	0.00768875
1.16667	0.00938367	0.0103082	0.0163174	0.00876733	0.008151	0.00753467	0.00830508	0.00738059
1.33333	0.00845917	0.0112327	0.0217103	0.00876733	0.008151	0.00768875	0.00784284	0.00738059
1.5	0.00830508	0.00984592	0.0167797	0.00922958	0.00799692	0.00753467	0.00768875	0.00707242
1.66667	0.0104622	0.0090755	0.0204777	0.00922958	0.00845917	0.00784284	0.00753467	0.00753467
1.83333	0.00830508	0.00922958	0.0217103	0.00969183	0.00799692	0.00784284	0.00799692	0.00738059
2	0.00876733	0.0090755	0.0234052	0.00922958	0.00784284	0.0072265	0.00768875	0.00676425
2.16667	0.00938367	0.0090755	0.0195532	0.00969183	0.00799692	0.0090755	0.00799692	0.00645609
2.33333	0.00922958	0.00938367	0.0275655	0.00984592	0.00845917	0.008151	0.00876733	0.00676425
2.5	0.00892142	0.00969183	0.0281818	0.0104622	0.00830508	0.00799692	0.00768875	0.00691834
2.66667	0.00938367	0.00953775	0.0218644	0.0101541	0.008151	0.00799692	0.00830508	0.00676425
2.83333	0.00984592	0.00938367	0.0243297	0.00953775	0.00830508	0.00768875	0.008151	0.00645609
3	0.0090755	0.00953775	0.0246379	0.0112327	0.00845917	0.00768875	0.00784284	0.00661017
3.16667	0.0103082	0.0101541	0.0264869	0.0107704	0.00876733	0.00845917	0.00830508	0.00738059
3.33333	0.0103082	0.01	0.026641	0.0107704	0.00876733	0.00845917	0.00738059	0.0072265
3.5	0.01	0.0104622	0.0193991	0.0107704	0.00861325	0.00845917	0.00861325	0.0072265
3.66667	0.0107704	0.0106163	0.0224807	0.0106163	0.0090755	0.00876733	0.00876733	0.00753467
3.83333	0.0104622	0.0104622	0.0254083	0.0109245	0.00938367	0.0090755	0.0109245	0.0072265
4	0.0106163	0.0110786	0.0263328	0.0110786	0.00984592	0.00938367	0.0104622	0.00799692
4.16667	0.0115408	0.0109245	0.0255624	0.0107704	0.00984592	0.00938367	0.00892142	0.00799692
4.33333	0.0112327	0.0112327	0.0283359	0.0115408	0.0101541	0.00938367	0.00938367	0.00799692
4.5	0.0126194	0.0120031	0.02849	0.0121572	0.0104622	0.01	0.0101541	0.00845917
4.66667	0.0116949	0.0120031	0.0249461	0.0121572	0.0107704	0.0103082	0.00861325	0.00892142
4.83333	0.011849	0.0123112	0.0289522	0.0123112	0.0110786	0.0103082	0.0113867	0.00892142
5	0.0124653	0.0127735	0.032188	0.0127735	0.0116949	0.0109245	0.0112327	0.00938367
5.16667	0.0127735	0.0129276	0.0301849	0.0132357	0.0115408	0.0110786	0.0120031	0.00969183
5.33333	0.0126194	0.0130817	0.0246379	0.0132357	0.011849	0.0113867	0.0115408	0.0101541
5.5	0.0132357	0.0133898	0.0258706	0.0133898	0.0121572	0.0115408	0.0124653	0.0101541
5.66667	0.0141602	0.0138521	0.0304931	0.0141602	0.0127735	0.0121572	0.0123112	0.0107704
5.83333	0.0147766	0.0144684	0.0264869	0.0146225	0.0132357	0.0126194	0.0130817	0.0112327
6	0.0143143	0.0146225	0.0338829	0.0150847	0.0133898	0.0132357	0.0138521	0.0115408
6.16667	0.0147766	0.0150847	0.0234052	0.0157011	0.0135439	0.0133898	0.0133898	0.011849
6.33333	0.0160092	0.0153929	0.0300308	0.015547	0.0143143	0.013698	0.0135439	0.0123112
6.5	0.0163174	0.0158552	0.0315716	0.0160092	0.0146225	0.0143143	0.0147766	0.0133898
6.66667	0.0166256	0.0161633	0.0349615	0.0160092	0.0149307	0.0141602	0.0141602	0.0129276
6.83333	0.0170878	0.0166256	0.0344992	0.0167797	0.0160092	0.0152388	0.0158552	0.0138521
7	0.0175501	0.0172419	0.0267951	0.0172419	0.0161633	0.0158552	0.015547	0.0143143
7.16667	0.017396	0.017396	0.0337288	0.0198613	0.0166256	0.0161633	0.0150847	0.0146225
7.33333	0.0177042	0.0177042	0.0400462	0.0180123	0.0169337	0.0167797	0.0177042	0.0150847
7.5	0.0189368	0.0184746	0.0332666	0.0184746	0.0175501	0.0170878	0.017396	0.0158552
7.66667	0.0186287	0.0190909	0.0341911	0.0187827	0.0184746	0.0180123	0.0183205	0.0163174
7.83333	0.0203236	0.0195532	0.0351156	0.0197072	0.0190909	0.0189368	0.0187827	0.0172419
8	0.0197072	0.0198613	0.0417411	0.0203236	0.0200154	0.0197072	0.0195532	0.0184746
8.16667	0.0200154	0.0206317	0.0348074	0.0209399	0.0206317	0.0203236	0.0203236	0.0187827
8.33333	0.0209399	0.021094	0.039584	0.0209399	0.0215562	0.021094	0.0218644	0.0197072
8.5	0.0224807	0.0218644	0.0400462	0.0217103	0.0221726	0.0218644	0.0203236	0.0206317
8.66667	0.0220185	0.0221726	0.0375809	0.0224807	0.0221726	0.0227889	0.0227889	0.0215562
8.83333	0.0230971	0.022943	0.0418952	0.0230971	0.0241756	0.0238675	0.0230971	0.0221726
9	0.0235593	0.0235593	0.043282	0.0234052	0.0244838	0.0243297	0.0246379	0.022943
9.16667	0.0244838	0.0240216	0.0357319	0.0241756	0.0257165	0.0252542	0.0252542	0.0237134
9.33333	0.0249461	0.024792	0.0440524	0.0249461	0.0269492	0.0271032	0.0269492	0.0254083
9.5	0.0255624	0.0255624	0.0409707	0.0254083	0.0281818	0.0278736	0.0280277	0.0263328
9.66667	0.0260246	0.0261787	0.0512943	0.0257165	0.0289522	0.0291063	0.0298767	0.0272573
9.83333	0.0274114	0.0269492	0.0457473	0.026641	0.0300308	0.0308012	0.0300308	0.0291063
10	0.0278736	0.0278736	0.0492912	0.0274114	0.032188	0.0317257	0.032188	0.0301849
10.1667	0.0289522	0.0283359	0.039584	0.0311094	0.0328043	0.0329584	0.0328043	0.0312635
10.3333	0.0292604	0.0292604	0.0422034	0.0311094	0.0335747	0.0348074	0.0354237	0.0329584
10.5	0.0309553	0.030339	0.043282	0.0297226	0.0357319	0.035886	0.0365023	0.0346533
10.6667	0.0311094	0.0312635	0.0502157	0.030339	0.0422034	0.0372727	0.0381972	0.0361941
10.8333	0.0320339	0.0318798	0.0463636	0.0312635	0.0420493	0.0389676	0.0398921	0.0378891
11	0.0326502	0.0329584	0.0548382	0.0315716	0.0405085	0.0406626	0.041433	0.039584
11.1667	0.0337288	0.0334207	0.0588444	0.0323421	0.0417411	0.0422034	0.0429738	0.041433
11.3333	0.0346533	0.0343451	0.052527	0.0334207	0.043282	0.0440524	0.0426656	0.0428197
11.5	0.0360401	0.0360401	0.0529892	0.0344992	0.0455932	0.0463636	0.0482126	0.0457473
11.6667	0.0363482	0.0365023	0.0597689	0.0348074	0.04698	0.0475963	0.0480585	0.04698
11.8333	0.039584	0.0378891	0.0531433	0.0365023	0.0491371	0.0502157	0.0523729	0.0497535
12	0.0374268	0.0386595	0.0556086	0.0380431	0.0516025	0.0523729	0.0523729	0.0512943
12.1667	0.0400462	0.0397381	0.0662404	0.0383513	0.0539137	0.05453	0.0532974	0.0540678
12.3333	0.039584	0.0409707	0.0579199	0.039584	0.0557627	0.0571495	0.0588444	0.056225
12.5	0.0415871	0.0423575	0.0596148	0.0398921	0.058074	0.0591525	0.0602311	0.0588444
12.6667	0.0435901	0.0429738	0.0577658	0.0406626	0.0608475	0.0616179	0.0628505	0.0611556
12.8333	0.0429738	0.0442065	0.0568413	0.0418952	0.0628505	0.0643914	0.0657781	0.0639291
13	0.0459014	0.0459014	0.0568413	0.0438983	0.0657781	0.067319	0.0694761	0.0670108
13.1667	0.0455932	0.0474422	0.056225	0.0438983	0.0682434	0.0700925	0.0733282	0.0702465
13.3333	0.048829	0.0485208	0.0682434	0.045131	0.0716333	0.0731741	0.0756394	0.0731741
13.5	0.0500616	0.0497535	0.069168	0.0465177	0.0753313	0.0771803	0.0770262	0.0768721
13.6667	0.050832	0.0516025	0.0630046	0.0477504	0.0790293	0.0799538	0.0825732	0.0802619
13.8333	0.0529892	0.0526811	0.0714792	0.0486749	0.0824191	0.0839599	0.0851926	0.0842681
14	0.0542219	0.054376	0.0739445	0.0499076	0.0858089	0.087812	0.0907396	0.0881202
14.1667	0.0560709	0.0560709	0.0725578	0.0514484	0.0895069	0.0916641	0.0947458	0.0925886
14.3333	0.0559168	0.0579199	0.069168	0.0529892	0.0925886	0.0958244	0.0995223	0.0964407
14.5	0.0586903	0.0596148	0.0704006	0.054376	0.095208	0.0975193	0.102142	0.100909
14.6667	0.0608475	0.0610015	0.0751772	0.0556086	0.0976733	0.0999846	0.104145	0.103683
14.8333	0.0626965	0.0630046	0.0771803	0.0573035	0.100601	0.102912	0.106764	0.106764
15	0.0646995	0.0645455	0.0776425	0.0583821	0.102142	0.104761	0.108921	0.108459
15.1667	0.0657781	0.0665485	0.0756394	0.0605393	0.105377	0.108305	0.112773	0.111695
15.3333	0.067473	0.0688598	0.0833436	0.0620801	0.107689	0.111695	0.114777	0.114468
15.5	0.069322	0.0704006	0.080416	0.0642373	0.111233	0.113544	0.119399	0.117704
15.6667	0.071171	0.0725578	0.0836518	0.0653159	0.114314	0.116934	0.121248	0.121094
15.8333	0.0713251	0.074869	0.0873498	0.0671649	0.116471	0.119707	0.125408	0.123713
16	0.0751772	0.076718	0.0873498	0.069168	0.120786	0.123713	0.128798	0.127257
16.1667	0.0762558	0.0791834	0.0964407	0.0707088	0.125716	0.12849	0.133575	0.132342
16.3333	0.0791834	0.0821109	0.089661	0.0725578	0.128798	0.13265	0.136965	0.135578
16.5	0.0808783	0.0845763	0.0964407	0.0744068	0.132958	0.136656	0.142203	0.140354
16.6667	0.0845763	0.0865793	0.0902774	0.076718	0.136656	0.142512	0.146518	0.146055
16.8333	0.0864253	0.0899692	0.0956703	0.0788752	0.142049	0.147134	0.150524	0.15376
17	0.0893528	0.0925886	0.103374	0.0810324	0.145131	0.153143	0.156071	0.156995
17.1667	0.0895069	0.0953621	0.109538	0.0830354	0.150216	0.15792	0.160231	0.162851
17.3333	0.0938213	0.0985978	0.10584	0.0856549	0.153914	0.163313	0.164083	0.168243
17.5	0.0973652	0.101217	0.104761	0.0871957	0.156995	0.168398	0.16886	0.172712
17.6667	0.103837	0.103529	0.115393	0.0901233	0.163467	0.174869	0.175177	0.180416
17.8333	0.101525	0.109076	0.110616	0.0919723	0.166394	0.179183	0.178259	0.183652
18	0.102912	0.112003	0.112928	0.0945917	0.172404	0.183806	0.18396	0.188737
18.1667	0.107843	0.114931	0.120169	0.0975193	0.177334	0.189199	0.187196	0.194129
18.3333	0.112619	0.119707	0.122481	0.0999846	0.181341	0.193667	0.194438	0.198598
18.5	0.115855	0.12433	0.122943	0.10322	0.18812	0.197827	0.198598	0.203374
18.6667	0.118629	0.128028	0.126795	0.105994	0.193513	0.203066	0.205994	0.208767
18.8333	0.122173	0.133112	0.130647	0.109692	0.199831	0.210462	0.212774	0.215547
19	0.127874	0.137273	0.133575	0.113082	0.207535	0.21678	0.218783	0.220786
19.1667	0.134037	0.141587	0.13681	0.116471	0.213852	0.223251	0.227874	0.227257
19.3333	0.140971	0.147904	0.13604	0.120632	0.222173	0.232188	0.235424	0.234807
19.5	0.148829	0.152373	0.143898	0.1251	0.229723	0.240354	0.245593	0.244361
19.6667	0.157612	0.15869	0.14359	0.128952	0.239584	0.249445	0.251448	0.251602
19.8333	0.164545	0.164545	0.149291	0.134653	0.248675	0.258228	0.263621	0.262234
20	0.167165	0.170709	0.152989	0.139738	0.258074	0.269168	0.272712	0.272558
20.1667	0.170863	0.174099	0.155455	0.144361	0.268552	0.277334	0.281649	0.281495
20.3333	0.171787	0.177643	0.158074	0.146826	0.279029	0.287812	0.293359	0.290586
20.5	0.171941	0.180416	0.16131	0.149908	0.29074	0.300909	0.306302	0.301063
20.6667	0.174715	0.183498	0.167011	0.153143	0.300447	0.311387	0.316317	0.311695
20.8333	0.17379	0.184422	0.165624	0.155455	0.312619	0.321556	0.327411	0.322173
21	0.177488	0.186579	0.168706	0.157304	0.325254	0.334961	0.338197	0.333883
21.1667	0.178875	0.189045	0.173174	0.159461	0.333267	0.344052	0.349753	0.343128
21.3333	0.179954	0.192897	0.173482	0.162234	0.343744	0.356379	0.360385	0.356841
21.5	0.181957	0.194592	0.175023	0.165316	0.351448	0.363467	0.369476	0.364237
21.6667	0.185193	0.198752	0.176872	0.166857	0.364854	0.377643	0.381803	0.377026
21.8333	0.187042	0.202142	0.181032	0.169322	0.376718	0.387042	0.391664	0.387042
22	0.19074	0.206148	0.183652	0.170555	0.388737	0.396287	0.399676	0.395208
22.1667	0.193975	0.208921	0.184114	0.173174	0.395824	0.404761	0.410308	0.405223
22.3333	0.197057	0.213082	0.186425	0.173328	0.399522	0.412003	0.419399	0.415085
22.5	0.203837	0.21755	0.191972	0.176564	0.410154	0.424638	0.433112	0.423405
22.6667	0.205686	0.221248	0.193205	0.178105	0.41832	0.43188	0.438197	0.430493
22.8333	0.21077	0.225716	0.196133	0.181032	0.423713	0.442357	0.452219	0.439276
23	0.213852	0.230185	0.201988	0.183498	0.432496	0.442203	0.460539	0.44621
23.1667	0.219091	0.233883	0.205069	0.185809	0.440046	0.449137	0.465932	0.452219
23.3333	0.222327	0.236656	0.206456	0.191202	0.447596	0.453606	0.470863	0.458228
23.5	0.224638	0.240354	0.210924	0.193051	0.453606	0.459307	0.479183	0.463467
23.6667	0.228798	0.244361	0.213544	0.195516	0.458998	0.463313	0.482265	0.469168
23.8333	0.230801	0.248829	0.214931	0.19829	0.470401	0.468089	0.489353	0.475948
24	0.235886	0.253451	0.219245	0.201525	0.474407	0.475794	0.496749	0.483035
24.1667	0.242512	0.257766	0.22171	0.204145	0.475794	0.480108	0.501525	0.489815
24.3333	0.244515	0.261618	0.224176	0.207227	0.483806	0.485039	0.509384	0.494592
24.5	0.249445	0.266086	0.225716	0.211387	0.485501	0.491202	0.51416	0.501834
24.6667	0.252527	0.26963	0.22849	0.21339	0.490894	0.494592	0.517858	0.503374
24.8333	0.25869	0.272866	0.231263	0.217088	0.495516	0.497673	0.523559	0.508613
25	0.263313	0.277026	0.232804	0.222173	0.497519	0.502296	0.529414	0.512003
25.1667	0.266857	0.282727	0.234345	0.222789	0.503837	0.507997	0.534499	0.518012
25.3333	0.270247	0.288428	0.237735	0.226025	0.507997	0.511541	0.537427	0.520786
25.5	0.276102	0.290277	0.241895	0.228182	0.515547	0.515855	0.542974	0.524176
25.6667	0.280724	0.293513	0.243898	0.230801	0.518629	0.519707	0.54775	0.530801
25.8333	0.283806	0.29906	0.248829	0.235116	0.522635	0.524792	0.553451	0.533883
26	0.288274	0.301834	0.250678	0.236965	0.525254	0.527565	0.557458	0.538968
26.1667	0.292126	0.305994	0.256225	0.240663	0.529723	0.530801	0.563929	0.543436
26.3333	0.296441	0.30923	0.258998	0.242666	0.531726	0.530955	0.566394	0.544977
26.5	0.300447	0.313852	0.263313	0.246364	0.537119	0.53265	0.571787	0.551294
26.6667	0.304299	0.317088	0.266549	0.24775	0.540508	0.533112	0.571325	0.554068
26.8333	0.310154	0.322173	0.271325	0.251757	0.546826	0.53604	0.574253	0.558844
27	0.312311	0.324946	0.276718	0.254992	0.548521	0.539892	0.576564	0.563313
27.1667	0.315085	0.326949	0.278567	0.257458	0.552681	0.541741	0.576872	0.566394
27.3333	0.320786	0.332342	0.282881	0.260693	0.55792	0.543898	0.580416	0.571171
27.5	0.323251	0.334653	0.287966	0.263621	0.56131	0.546518	0.582573	0.575331
27.6667	0.329106	0.3402	0.290586	0.267781	0.565778	0.55037	0.59074	0.579337
27.8333	0.331263	0.342512	0.295516	0.269476	0.569322	0.551757	0.591664	0.582727
28	0.334653	0.34621	0.299676	0.272558	0.574561	0.556995	0.596133	0.587504
28.1667	0.33943	0.350678	0.304145	0.277026	0.579029	0.560539	0.599522	0.593051
28.3333	0.341587	0.352681	0.30661	0.277643	0.580108	0.563467	0.602604	0.593821
28.5	0.343436	0.355917	0.308921	0.281957	0.584114	0.565162	0.60322	0.597982
28.6667	0.349908	0.359769	0.314468	0.285347	0.590431	0.570401	0.608767	0.605378
28.8333	0.351757	0.363005	0.316626	0.286733	0.59074	0.570092	0.61339	0.60322
29	0.356071	0.365624	0.321248	0.290431	0.597673	0.575794	0.615701	0.610924
29.1667	0.358228	0.366703	0.322635	0.293205	0.599368	0.578875	0.620478	0.613082
29.3333	0.363313	0.369784	0.328028	0.29567	0.601525	0.582265	0.6251	0.615701
29.5	0.3647	0.373328	0.32926	0.297827	0.606148	0.583344	0.628182	0.615085
29.6667	0.367935	0.375485	0.330031	0.300601	0.612003	0.586888	0.632958	0.620324
29.8333	0.372866	0.37718	0.33604	0.303683	0.614468	0.589199	0.637119	0.623405
30	0.374561	0.379492	0.337119	0.30584	0.613852	0.590894	0.639122	0.621556
30.1667	0.37718	0.382265	0.339738	0.309384	0.620015	0.595516	0.645131	0.627103
30.3333	0.379183	0.383652	0.340663	0.309538	0.623559	0.598598	0.645747	0.62772
30.5	0.382573	0.386733	0.344823	0.312157	0.626641	0.598906	0.649753	0.629106
30.6667	0.385655	0.389353	0.347134	0.313852	0.631418	0.604607	0.6553	0.631418
30.8333	0.389969	0.389199	0.35037	0.317088	0.633421	0.606302	0.655609	0.632188
31	0.390277	0.391972	0.349753	0.317858	0.63604	0.607535	0.661618	0.633729
31.1667	0.3949	0.394746	0.35453	0.32094	0.637273	0.610616	0.664083	0.637735
31.3333	0.397982	0.395978	0.357458	0.323405	0.635116	0.612157	0.665778	0.638659
31.5	0.398906	0.398598	0.358074	0.324638	0.640508	0.609846	0.668398	0.637119
31.6667	0.403066	0.400601	0.359461	0.326949	0.644669	0.612619	0.673328	0.637581
31.8333	0.403991	0.401063	0.362542	0.330647	0.642974	0.612157	0.67641	0.639892
32	0.406456	0.40322	0.363313	0.331418	0.642203	0.612157	0.678721	0.641895
32.1667	0.408767	0.405686	0.367935	0.332496	0.640971	0.612928	0.676564	0.6402
32.3333	0.411079	0.408613	0.368089	0.334345	0.642357	0.612311	0.678721	0.64359
32.5	0.412928	0.409692	0.368243	0.33604	0.64282	0.612465	0.680724	0.641433
32.6667	0.415239	0.41	0.368706	0.337735	0.642512	0.610924	0.678413	0.642203
32.8333	0.418012	0.412774	0.37225	0.338043	0.644515	0.611233	0.68057	0.644515
33	0.419553	0.412619	0.372558	0.3402	0.641895	0.609692	0.680262	0.644669
33.1667	0.423559	0.41755	0.375023	0.342666	0.645593	0.61077	0.681649	0.647596
33.3333	0.423867	0.417704	0.37718	0.342512	0.643436	0.609538	0.6798	0.64621
33.5	0.425408	0.419399	0.377334	0.344361	0.643436	0.608767	0.678721	0.644823
33.6667	0.428798	0.424176	0.382727	0.346518	0.643128	0.609692	0.678875	0.64775
33.8333	0.43188	0.424022	0.384884	0.34775	0.644052	0.608305	0.680416	0.648829
34	0.432188	0.425408	0.382727	0.349599	0.642974	0.606918	0.678105	0.646364
34.1667	0.434191	0.426641	0.382727	0.348983	0.645285	0.60661	0.678105	0.647596
34.3333	0.436348	0.427411	0.388428	0.351448	0.643128	0.607535	0.6798	0.648213
34.5	0.438968	0.430031	0.389353	0.352373	0.641895	0.606148	0.677026	0.648983
34.6667	0.440508	0.42926	0.392589	0.353143	0.644823	0.606148	0.678875	0.649908
34.8333	0.442666	0.432188	0.389199	0.356225	0.640663	0.604915	0.677334	0.648367
35	0.445747	0.434345	0.394438	0.355609	0.644669	0.605994	0.678105	0.652065
35.1667	0.446518	0.434961	0.391356	0.356841	0.642666	0.603683	0.676102	0.648213
35.3333	0.449445	0.437273	0.393359	0.357612	0.643744	0.604299	0.676564	0.650062
35.5	0.450524	0.437273	0.39567	0.358382	0.641125	0.603683	0.674407	0.648367
35.6667	0.452219	0.441433	0.399985	0.359923	0.640508	0.602912	0.67302	0.64698
35.8333	0.45376	0.441279	0.399522	0.360539	0.641125	0.601834	0.676102	0.646672
36	0.4553	0.442512	0.402912	0.362851	0.639738	0.601834	0.674253	0.648367
36.1667	0.456841	0.445131	0.403374	0.363775	0.640971	0.600755	0.674869	0.649599
36.3333	0.458074	0.445285	0.403066	0.362851	0.6402	0.600139	0.673174	0.64621
36.5	0.458998	0.446364	0.403683	0.364545	0.641125	0.601371	0.672866	0.648213
36.6667	0.459923	0.448521	0.40661	0.365778	0.643282	0.600755	0.67302	0.648829
36.8333	0.461772	0.448675	0.409692	0.366086	0.639892	0.601525	0.671171	0.647904
37	0.463313	0.450832	0.409692	0.367473	0.638351	0.601217	0.673482	0.648521
37.1667	0.463159	0.450062	0.410308	0.367781	0.638043	0.597982	0.671017	0.645901
37.3333	0.46547	0.454376	0.409384	0.369476	0.641587	0.600909	0.671479	0.651294
37.5	0.464854	0.452527	0.415393	0.370709	0.637119	0.597982	0.670401	0.647596
37.6667	0.467319	0.454222	0.415855	0.371787	0.638659	0.599831	0.671479	0.65114
37.8333	0.468089	0.455455	0.414931	0.372866	0.639892	0.599522	0.670709	0.648059
38	0.468089	0.455917	0.415701	0.37379	0.638043	0.598136	0.669938	0.648367
38.1667	0.468398	0.456533	0.413544	0.372096	0.639276	0.595978	0.668706	0.644361
38.3333	0.471941	0.456995	0.41755	0.375331	0.6402	0.599676	0.672712	0.650216
38.5	0.470092	0.458998	0.419245	0.374715	0.635886	0.596595	0.668552	0.645285
38.6667	0.471479	0.457304	0.418166	0.375177	0.639584	0.595362	0.667781	0.646364
38.8333	0.47302	0.459461	0.419399	0.374561	0.638659	0.593975	0.665932	0.643282
39	0.472096	0.460539	0.420324	0.377797	0.634961	0.59567	0.667935	0.64775
39.1667	0.473174	0.46131	0.418012	0.377951	0.638043	0.596903	0.669476	0.648213
39.3333	0.47379	0.461156	0.418937	0.3798	0.638659	0.595824	0.666857	0.64775
39.5	0.475639	0.461618	0.421248	0.379337	0.636656	0.595978	0.66963	0.648059
39.6667	0.474561	0.46131	0.422943	0.380262	0.635886	0.593205	0.667319	0.644515
39.8333	0.473482	0.461772	0.424484	0.382111	0.635116	0.594592	0.666857	0.645747
40	0.475485	0.462388	0.422481	0.381186	0.63527	0.594592	0.668552	0.645747
40.1667	0.475023	0.463313	0.425716	0.381803	0.637581	0.592743	0.666857	0.646826
40.3333	0.477488	0.463005	0.424022	0.381803	0.637427	0.593975	0.667935	0.647288
40.5	0.474715	0.464237	0.426795	0.381957	0.63681	0.592126	0.664237	0.644361
40.6667	0.475485	0.464083	0.423559	0.382727	0.633421	0.592435	0.666086	0.644823
40.8333	0.478105	0.465316	0.424638	0.383498	0.63604	0.592435	0.664854	0.646518
41	0.476872	0.463929	0.426179	0.383652	0.633421	0.591202	0.665932	0.642666
41.1667	0.477026	0.464854	0.426333	0.38473	0.633883	0.591972	0.664237	0.642974
41.3333	0.479029	0.465162	0.425871	0.38319	0.632342	0.591818	0.666394	0.644823
41.5	0.477643	0.4647	0.42849	0.382881	0.630647	0.588582	0.661156	0.6402
41.6667	0.477643	0.466086	0.427411	0.383498	0.634037	0.59151	0.665778	0.644669
41.8333	0.478259	0.46547	0.427874	0.384268	0.633729	0.591664	0.664854	0.644361
42	0.477488	0.463929	0.430031	0.383498	0.633575	0.587812	0.663313	0.640508
42.1667	0.476102	0.465008	0.431418	0.38396	0.629414	0.589661	0.662542	0.63943
42.3333	0.476564	0.46547	0.427411	0.384576	0.629106	0.588274	0.661464	0.63943
42.5	0.476102	0.464083	0.431263	0.383806	0.629877	0.58812	0.661618	0.638968
42.6667	0.47718	0.465932	0.428952	0.384884	0.628644	0.589199	0.660077	0.640046
42.8333	0.477797	0.465162	0.428798	0.38473	0.630955	0.587966	0.661156	0.639584
43	0.477334	0.46624	0.428644	0.385501	0.630801	0.588582	0.661002	0.639584
43.1667	0.477334	0.465932	0.429414	0.38319	0.630493	0.585193	0.658844	0.637273
43.3333	0.478413	0.464854	0.428644	0.384884	0.629414	0.586425	0.661464	0.637581
43.5	0.477797	0.464237	0.428952	0.386888	0.630493	0.585963	0.659461	0.637581
43.6667	0.477488	0.465316	0.431726	0.386271	0.627565	0.586425	0.660693	0.637273
43.8333	0.477488	0.464545	0.429723	0.386117	0.62926	0.587812	0.658844	0.637273
44	0.477334	0.465778	0.43188	0.386117	0.629414	0.587658	0.65869	0.638197
44.1667	0.479183	0.46624	0.429414	0.38735	0.630493	0.587812	0.661464	0.640354
44.3333	0.478413	0.465624	0.430031	0.386117	0.631418	0.586579	0.659615	0.638351
44.5	0.476872	0.464854	0.428952	0.384576	0.628182	0.584422	0.658998	0.635116
44.6667	0.478413	0.4647	0.430647	0.386117	0.627411	0.584884	0.659923	0.636194
44.8333	0.476718	0.464854	0.431418	0.386425	0.627565	0.584576	0.657304	0.634499
45	0.477643	0.466086	0.429877	0.386117	0.627874	0.586117	0.659153	0.636194
45.1667	0.477951	0.463929	0.433421	0.384576	0.628644	0.585039	0.654992	0.634191
45.3333	0.478567	0.464854	0.432342	0.386579	0.630031	0.584576	0.656687	0.63527
45.5	0.477643	0.464854	0.435578	0.385501	0.628952	0.585501	0.659307	0.635116
45.6667	0.478413	0.46547	0.430185	0.386425	0.628028	0.584884	0.658074	0.633421
45.8333	0.476564	0.464545	0.431726	0.385809	0.628028	0.585501	0.657149	0.632496
46	0.476718	0.464083	0.432958	0.384884	0.627257	0.58473	0.656995	0.631418
46.1667	0.477026	0.462851	0.433883	0.384576	0.627411	0.58396	0.656995	0.630647
46.3333	0.477951	0.464237	0.429106	0.386888	0.630493	0.586888	0.659769	0.63604
46.5	0.477488	0.463467	0.430185	0.385809	0.628182	0.584576	0.658382	0.634037
46.6667	0.477334	0.464391	0.43265	0.385193	0.630339	0.585963	0.658382	0.634807
46.8333	0.476872	0.463775	0.431572	0.387812	0.628952	0.585655	0.656687	0.630339
47	0.478567	0.462851	0.434037	0.385963	0.629414	0.586271	0.658844	0.635886
47.1667	0.477334	0.4647	0.431572	0.385655	0.62772	0.585963	0.657458	0.633729
47.3333	0.477026	0.463621	0.433729	0.385193	0.62926	0.585963	0.656841	0.633729
47.5	0.476564	0.462851	0.429569	0.386579	0.623405	0.584422	0.655609	0.630185
47.6667	0.475639	0.463313	0.42926	0.385347	0.624946	0.58473	0.655146	0.627874
47.8333	0.476564	0.463005	0.432958	0.384884	0.628644	0.587812	0.656687	0.632342
48	0.477026	0.462388	0.428336	0.385347	0.627103	0.589199	0.657304	0.632188
48.1667	0.475794	0.462696	0.430955	0.384268	0.626025	0.587042	0.655917	0.629877
48.3333	0.475948	0.462542	0.431418	0.383806	0.626949	0.587042	0.656225	0.62926
48.5	0.476102	0.462388	0.430339	0.383344	0.627874	0.587196	0.6553	0.628798
48.6667	0.475177	0.463159	0.429723	0.384268	0.627257	0.588737	0.657149	0.629877
48.8333	0.476564	0.463159	0.432188	0.384884	0.627874	0.591202	0.658228	0.632804
49	0.475177	0.463159	0.429877	0.38396	0.628952	0.591048	0.658536	0.629414
49.1667	0.47641	0.463005	0.429569	0.384268	0.630801	0.592435	0.657766	0.632034
49.3333	0.478259	0.462234	0.437119	0.38396	0.629106	0.591972	0.657766	0.630801
49.5	0.476256	0.461618	0.428952	0.383652	0.629723	0.59151	0.660077	0.630493
49.6667	0.475639	0.461772	0.430955	0.384268	0.630339	0.589353	0.658536	0.631418
49.8333	0.475331	0.462388	0.427874	0.383498	0.630185	0.593051	0.660539	0.633421
50	0.475023	0.460847	0.42772	0.383806	0.630647	0.592589	0.661464	0.630647
50.1667	0.473636	0.461156	0.42772	0.383498	0.630801	0.590431	0.658998	0.630647
50.3333	0.473636	0.460693	0.430339	0.382111	0.630031	0.591664	0.662851	0.629106
50.5	0.473482	0.460693	0.42849	0.382265	0.630647	0.589045	0.660077	0.62849
50.6667	0.474407	0.460077	0.430647	0.382111	0.63265	0.591356	0.661926	0.632804
50.8333	0.47379	0.460077	0.427257	0.381803	0.629106	0.591202	0.661464	0.629877
51	0.472866	0.46131	0.426795	0.381803	0.633575	0.59228	0.662851	0.630185
51.1667	0.47302	0.459923	0.429106	0.383652	0.632342	0.591664	0.661618	0.630801
51.3333	0.473328	0.460539	0.431109	0.382265	0.63188	0.591048	0.661464	0.631418
51.5	0.472096	0.460077	0.428798	0.381803	0.627565	0.587966	0.661002	0.630031
51.6667	0.470092	0.459461	0.428336	0.381032	0.628182	0.586888	0.660231	0.629106
51.8333	0.473482	0.459769	0.425871	0.379954	0.62849	0.585655	0.660847	0.628336
52	0.471787	0.459153	0.428028	0.381649	0.627103	0.588274	0.661156	0.631418
52.1667	0.471017	0.458382	0.428182	0.380878	0.626487	0.586117	0.661156	0.629106
52.3333	0.472096	0.459307	0.427411	0.380108	0.627103	0.585809	0.65869	0.633112
52.5	0.471171	0.458228	0.428336	0.381495	0.626025	0.58396	0.660539	0.631418
52.6667	0.469784	0.457766	0.428028	0.3798	0.623867	0.582419	0.657149	0.629877
52.8333	0.471017	0.458228	0.426795	0.380416	0.622173	0.58319	0.659923	0.632034
53	0.470247	0.459153	0.423713	0.380108	0.620786	0.581803	0.656533	0.630955
53.1667	0.470863	0.457612	0.424484	0.378721	0.61755	0.579492	0.656995	0.629877
53.3333	0.469014	0.458228	0.422481	0.38057	0.617704	0.577334	0.654376	0.630647
53.5	0.469322	0.458074	0.426025	0.379337	0.617704	0.57718	0.655609	0.630031
53.6667	0.46886	0.455455	0.426333	0.379337	0.611387	0.57379	0.652527	0.628028
53.8333	0.467781	0.455609	0.423405	0.378567	0.613082	0.571479	0.651448	0.627565
54	0.469014	0.456687	0.426179	0.3798	0.611541	0.57302	0.650832	0.630339
54.1667	0.468398	0.456379	0.421556	0.379646	0.611695	0.570401	0.650678	0.627874
54.3333	0.468243	0.456225	0.423867	0.376718	0.608613	0.56624	0.64698	0.623559
54.5	0.46886	0.456379	0.422481	0.377951	0.60661	0.564083	0.64621	0.624022
54.6667	0.467319	0.456841	0.421556	0.377488	0.606302	0.563159	0.64359	0.624022
54.8333	0.468089	0.456379	0.421094	0.377797	0.602758	0.562234	0.644823	0.626641
55	0.467473	0.456225	0.418629	0.377488	0.598752	0.559615	0.641587	0.624792
55.1667	0.468398	0.456533	0.422327	0.377643	0.598444	0.559769	0.636656	0.625408
55.3333	0.466703	0.454838	0.425562	0.377797	0.595208	0.554992	0.637273	0.62094
55.5	0.466549	0.455146	0.420478	0.375639	0.593975	0.552219	0.633729	0.617242
55.6667	0.467011	0.454992	0.422018	0.37641	0.594592	0.551294	0.634345	0.621094
55.8333	0.466394	0.45453	0.423251	0.37718	0.588891	0.549599	0.633575	0.619399
56	0.465624	0.456379	0.422789	0.37718	0.587658	0.547904	0.630339	0.616934
56.1667	0.466086	0.452835	0.420015	0.375485	0.584884	0.542049	0.625716	0.613698
56.3333	0.464854	0.45376	0.424176	0.376564	0.583806	0.542203	0.624638	0.613236
56.5	0.465316	0.453914	0.41755	0.375794	0.582111	0.540663	0.622943	0.613544
56.6667	0.4647	0.453451	0.41832	0.374715	0.578567	0.537735	0.619707	0.610308
56.8333	0.466394	0.454222	0.41832	0.376564	0.578259	0.538351	0.62094	0.61416
57	0.464391	0.452219	0.415547	0.375794	0.576718	0.534191	0.616934	0.609846
57.1667	0.465162	0.452835	0.414468	0.37641	0.573482	0.533421	0.615393	0.607381
57.3333	0.462388	0.452835	0.415085	0.374253	0.570555	0.52772	0.61077	0.604607
57.5	0.462542	0.452373	0.424946	0.375331	0.568089	0.526795	0.609538	0.604299
57.6667	0.463313	0.452219	0.417858	0.37379	0.566394	0.52433	0.607227	0.601525
57.8333	0.464083	0.451602	0.418475	0.374253	0.565162	0.523405	0.60661	0.60168
58	0.46547	0.454684	0.419091	0.374869	0.565008	0.523405	0.601371	0.604453
58.1667	0.462696	0.451448	0.414314	0.374715	0.558382	0.517704	0.599831	0.596595
58.3333	0.462542	0.451911	0.418629	0.374715	0.55792	0.516626	0.599522	0.596903
58.5	0.463467	0.451294	0.415239	0.373174	0.553451	0.514006	0.593205	0.591664
58.6667	0.461618	0.451294	0.417396	0.374715	0.554684	0.514314	0.593051	0.594746
58.8333	0.461156	0.450062	0.412774	0.373636	0.548829	0.508921	0.587812	0.588737
59	0.461618	0.449753	0.411387	0.372096	0.547904	0.506764	0.589045	0.587504
59.1667	0.460385	0.45114	0.414623	0.373328	0.545593	0.505686	0.585963	0.585193
59.3333	0.459307	0.450062	0.411541	0.372404	0.544669	0.505532	0.584422	0.585963
59.5	0.46131	0.45114	0.412619	0.374253	0.541125	0.504607	0.582419	0.586117
59.6667	0.458998	0.450678	0.41077	0.373174	0.540354	0.50322	0.579492	0.582881
59.8333	0.459923	0.45037	0.415239	0.373482	0.537119	0.499831	0.575485	0.580262
60	0.460231	0.450062	0.411387	0.372558	0.533421	0.497057	0.573482	0.57718
60.1667	0.46131	0.45114	0.409692	0.372558	0.534961	0.497211	0.572712	0.58057
60.3333	0.461156	0.450832	0.412465	0.37302	0.53265	0.496287	0.569322	0.578259
60.5	0.458998	0.448829	0.412465	0.372404	0.529723	0.492126	0.566549	0.572558
60.6667	0.458382	0.448521	0.412157	0.370863	0.524792	0.489815	0.564854	0.569784
60.8333	0.457149	0.449291	0.411233	0.371941	0.524022	0.48812	0.562696	0.568706
61	0.459769	0.44775	0.412157	0.371787	0.525254	0.487658	0.561156	0.567473
61.1667	0.458074	0.448521	0.41077	0.371171	0.521864	0.487042	0.554068	0.565162
61.3333	0.457458	0.448213	0.409846	0.369938	0.519553	0.485347	0.552835	0.56208
61.5	0.456071	0.448367	0.406918	0.370555	0.51755	0.483652	0.552527	0.560693
61.6667	0.457766	0.448059	0.408767	0.370863	0.51416	0.480724	0.547442	0.55869
61.8333	0.457149	0.44698	0.408305	0.36963	0.513544	0.480262	0.548213	0.5553
62	0.456225	0.446364	0.407226	0.370092	0.512619	0.478413	0.546364	0.55453
62.1667	0.458074	0.448059	0.406456	0.370709	0.511233	0.480262	0.544515	0.556071
62.3333	0.456379	0.445747	0.406764	0.369784	0.508767	0.475794	0.54359	0.547904
62.5	0.455763	0.44775	0.408151	0.371017	0.508921	0.477797	0.535578	0.548983
62.6667	0.4553	0.448521	0.406764	0.370863	0.507381	0.477488	0.538197	0.550216
62.8333	0.454838	0.447596	0.408459	0.370401	0.505223	0.47379	0.540046	0.545593
63	0.454684	0.447596	0.401063	0.369322	0.503991	0.474561	0.530493	0.543282
63.1667	0.453451	0.447904	0.40584	0.370092	0.501834	0.472404	0.532958	0.543282
63.3333	0.453451	0.447904	0.405532	0.371479	0.503066	0.472096	0.533421	0.543128
63.5	0.451294	0.44698	0.40168	0.36963	0.500755	0.471479	0.528028	0.537735
63.6667	0.450216	0.447288	0.401063	0.369322	0.49829	0.469168	0.52433	0.537273
63.8333	0.448521	0.446826	0.402296	0.369938	0.496903	0.468243	0.524792	0.535732
64	0.449753	0.446364	0.397519	0.368552	0.495516	0.467627	0.522635	0.532958
64.1667	0.452681	0.446826	0.40168	0.369014	0.495824	0.46886	0.52171	0.533575
64.3333	0.446518	0.445593	0.397519	0.369784	0.495208	0.466857	0.520015	0.530185
64.5	0.448983	0.446055	0.401988	0.368398	0.492589	0.466857	0.518475	0.528028
64.6667	0.452835	0.446364	0.40322	0.368089	0.493513	0.467935	0.517858	0.529723
64.8333	0.452989	0.445593	0.399522	0.368552	0.491048	0.465162	0.510925	0.525254
65	0.451757	0.445439	0.400293	0.368243	0.490586	0.465008	0.511233	0.522635
65.1667	0.449753	0.445285	0.398752	0.368089	0.490277	0.464391	0.505223	0.521402
65.3333	0.449291	0.444977	0.398444	0.366549	0.487196	0.463159	0.508305	0.51832
65.5	0.450062	0.44621	0.399985	0.367165	0.487504	0.464854	0.507072	0.521402
65.6667	0.448675	0.445131	0.396133	0.367781	0.487658	0.465316	0.508151	0.519707
65.8333	0.448983	0.444515	0.396903	0.366703	0.486888	0.463159	0.501063	0.515393
66	0.448367	0.443898	0.397519	0.366703	0.484114	0.462851	0.501988	0.514468
66.1667	0.448213	0.44621	0.399676	0.366549	0.486271	0.464545	0.507072	0.515547
66.3333	0.447904	0.444669	0.398752	0.367319	0.484422	0.462542	0.504607	0.514777
66.5	0.447442	0.444206	0.395516	0.366703	0.480108	0.462851	0.501988	0.512619
66.6667	0.446518	0.444052	0.39829	0.366549	0.475331	0.463775	0.501988	0.511387
66.8333	0.445593	0.444206	0.393359	0.367165	0.481495	0.462388	0.498598	0.511541
67	0.445901	0.443898	0.397519	0.365932	0.482111	0.461772	0.499214	0.506302
67.1667	0.444669	0.442512	0.392435	0.365162	0.479646	0.460847	0.49567	0.505378
67.3333	0.445439	0.44282	0.390894	0.364545	0.479646	0.46131	0.495978	0.504299
67.5	0.443744	0.442974	0.391664	0.365162	0.475948	0.461002	0.494592	0.50322
67.6667	0.444206	0.441895	0.391818	0.364083	0.475331	0.458844	0.494746	0.500755
67.8333	0.443898	0.443128	0.389199	0.3647	0.477797	0.460385	0.488891	0.500139
68	0.445439	0.442512	0.39228	0.3647	0.475023	0.460847	0.490586	0.502758
68.1667	0.444052	0.442974	0.39074	0.364237	0.47379	0.459615	0.489815	0.499214
68.3333	0.442974	0.442049	0.39151	0.364391	0.466086	0.459615	0.49074	0.497982
68.5	0.444052	0.441895	0.387658	0.363621	0.47379	0.459307	0.487658	0.497519
68.6667	0.44359	0.441125	0.387658	0.363005	0.473174	0.45792	0.487966	0.494592
68.8333	0.442049	0.441433	0.390277	0.363621	0.470555	0.459615	0.486733	0.49567
69	0.442666	0.441895	0.391664	0.364083	0.473174	0.459615	0.477643	0.497673
69.1667	0.441587	0.441125	0.385501	0.363313	0.472404	0.459615	0.486733	0.493359
69.3333	0.442357	0.441125	0.389045	0.363775	0.469168	0.459461	0.481032	0.493821
69.5	0.442049	0.442512	0.389815	0.364237	0.473328	0.460693	0.480878	0.495054
69.6667	0.44282	0.442666	0.386888	0.363621	0.467319	0.460231	0.47718	0.4949
69.8333	0.441587	0.442666	0.385193	0.363467	0.468398	0.460539	0.482419	0.494438
70	0.440508	0.440663	0.385193	0.36208	0.468243	0.458844	0.48057	0.490894
70.1667	0.441433	0.440046	0.384576	0.362851	0.465778	0.459461	0.478721	0.49074
70.3333	0.440663	0.440971	0.383035	0.362851	0.466703	0.460231	0.480262	0.49151
70.5	0.441433	0.441279	0.386271	0.362234	0.467935	0.461002	0.480262	0.491818
70.6667	0.440971	0.439584	0.382573	0.361002	0.465778	0.458536	0.47718	0.488582
70.8333	0.442049	0.440354	0.382881	0.361772	0.465162	0.459461	0.477488	0.488582
71	0.438814	0.440971	0.386579	0.361464	0.466857	0.459923	0.478567	0.487966
71.1667	0.439276	0.441587	0.380724	0.361772	0.465778	0.460693	0.476872	0.490123
71.3333	0.439276	0.439892	0.384114	0.361618	0.46624	0.459307	0.477334	0.487812
71.5	0.438351	0.439276	0.379646	0.360539	0.464391	0.459153	0.474715	0.486117
71.6667	0.439584	0.4402	0.382419	0.360539	0.462542	0.460539	0.475948	0.488891
71.8333	0.439738	0.440354	0.379954	0.360385	0.462234	0.458382	0.47225	0.485655
72	0.439122	0.440508	0.382573	0.360539	0.463005	0.458998	0.474407	0.486733
72.1667	0.440508	0.439276	0.382265	0.360693	0.463775	0.460385	0.467473	0.48812
72.3333	0.440971	0.440354	0.380108	0.359461	0.459461	0.460231	0.471787	0.487196
72.5	0.439584	0.439738	0.377334	0.360231	0.461772	0.460693	0.471479	0.487504

## Sheet: Fig. 1b
	psFDH				cnFDH
doubling time (h)	6.20918	6.0817	7.32249	7.36343	3.94822	3.96762	3.91367	4.00973

## Sheet: Fig. 1c
	psFDH			fdsG			fdsB			fdsA			fdsD
	mean	stdev	n	mean	stdev	n	mean	stdev	n	mean	stdev	n	mean	stdev	n
psFDH	23.1902	1.66498	3
cnFDH				0.0503793	0.00877176	3	0.0815873	0.00217457	3	0.0771943	0.00600409	3	0.0233521	0.00398663	3

## Sheet: Fig. 2c
time (hr)	K4e						K4M*						K4Me1						K4Me2
0.209214	0.01	0.01	0.01	0.01	0.01	0.01	0.01	0.01	0.01	0.01	0.01	0.01	0.01	0.01	0.01	0.01	0.01	0.01	0.01	0.01	0.01	0.01	0.01	0.01
0.418164	0.0075	0.00833333	0.00791667	0.0104167	0.00916667	0.00833333	0.00833333	0.01	0.0104167	0.00958333	0.01	0.00875	0.00916667	0.0075	0.00791667	0.0075	0.00791667	0.00875	0.00875	0.0104167	0.00875	0.01	0.00875	0.0075
0.627137	0.0075	0.00708333	0.00708333	0.00833333	0.00791667	0.00708333	0.00833333	0.00958333	0.0104167	0.00875	0.0104167	0.00833333	0.00958333	0.00708333	0.00791667	0.0075	0.00875	0.00791667	0.00791667	0.00875	0.00833333	0.0120833	0.00833333	0.00708333
0.836138	0.00708333	0.00791667	0.00666667	0.00958333	0.00833333	0.00791667	0.00833333	0.00958333	0.01	0.00958333	0.01	0.00916667	0.00958333	0.00708333	0.00708333	0.00708333	0.00833333	0.0075	0.00875	0.00916667	0.00875	0.0158333	0.00833333	0.00833333
1.04514	0.00708333	0.00791667	0.00708333	0.00958333	0.00833333	0.0075	0.00833333	0.00958333	0.01	0.00916667	0.00958333	0.00875	0.00958333	0.00666667	0.00666667	0.00583333	0.00708333	0.00875	0.0075	0.00875	0.00875	0.0145833	0.00791667	0.00791667
1.25413	0.0075	0.00791667	0.00833333	0.00958333	0.00916667	0.00791667	0.00875	0.0104167	0.0104167	0.0104167	0.0104167	0.00916667	0.0104167	0.00708333	0.00708333	0.00666667	0.00833333	0.00833333	0.00833333	0.00916667	0.00958333	0.00916667	0.00791667	0.0075
1.4631	0.00833333	0.00791667	0.00791667	0.00916667	0.00833333	0.0075	0.00875	0.0104167	0.0108333	0.00958333	0.0104167	0.00916667	0.00958333	0.00833333	0.0075	0.00708333	0.00875	0.00833333	0.00791667	0.00958333	0.00958333	0.00958333	0.00958333	0.00833333
1.67207	0.00791667	0.00708333	0.00791667	0.00958333	0.00916667	0.0075	0.00666667	0.01125	0.0104167	0.00916667	0.0108333	0.00958333	0.00916667	0.0075	0.00666667	0.00666667	0.00833333	0.00875	0.0075	0.00958333	0.00875	0.00958333	0.00875	0.0075
1.88107	0.00833333	0.00791667	0.00833333	0.00875	0.00833333	0.0075	0.0104167	0.0108333	0.01125	0.01	0.01	0.00916667	0.00958333	0.00708333	0.0075	0.00541667	0.00916667	0.00791667	0.00791667	0.00958333	0.00875	0.00875	0.00833333	0.00958333
2.09004	0.00833333	0.00875	0.00833333	0.00958333	0.00916667	0.00791667	0.00958333	0.0108333	0.0108333	0.00958333	0.01	0.00958333	0.01	0.00791667	0.00708333	0.00583333	0.00791667	0.00833333	0.00833333	0.00916667	0.00875	0.00916667	0.00958333	0.01
2.29903	0.00791667	0.00791667	0.00833333	0.0104167	0.00916667	0.00875	0.01	0.0108333	0.01	0.0104167	0.0104167	0.00916667	0.00916667	0.0075	0.00708333	0.00583333	0.00791667	0.00833333	0.00791667	0.00958333	0.00958333	0.01	0.00916667	0.00916667
2.50798	0.00875	0.00875	0.00833333	0.0116667	0.00916667	0.00833333	0.0129167	0.01125	0.0108333	0.01	0.0116667	0.0104167	0.0104167	0.00833333	0.00833333	0.00625	0.00791667	0.00833333	0.01	0.01	0.01	0.00916667	0.00958333	0.00958333
2.71694	0.00791667	0.00875	0.00875	0.0108333	0.00916667	0.00833333	0.01	0.0116667	0.0108333	0.0116667	0.0108333	0.00958333	0.01	0.0075	0.00583333	0.00666667	0.00833333	0.00875	0.00833333	0.01	0.00916667	0.00958333	0.00916667	0.00958333
2.92591	0.00833333	0.00833333	0.00875	0.0116667	0.00875	0.00916667	0.00875	0.01125	0.01	0.01	0.01125	0.00958333	0.01	0.0075	0.00708333	0.00625	0.00875	0.00875	0.00791667	0.00958333	0.00875	0.01	0.00875	0.00958333
3.13489	0.00916667	0.00916667	0.00916667	0.0108333	0.01	0.00875	0.0104167	0.0116667	0.01125	0.01	0.0108333	0.0104167	0.00916667	0.00791667	0.00791667	0.00625	0.00875	0.00958333	0.00958333	0.01	0.00916667	0.00958333	0.00916667	0.00958333
3.34386	0.00875	0.00833333	0.00875	0.0120833	0.00916667	0.00916667	0.01	0.0108333	0.0108333	0.01	0.0108333	0.01	0.00958333	0.00875	0.0075	0.00583333	0.00875	0.00833333	0.00791667	0.00958333	0.00875	0.00958333	0.00875	0.00958333
3.55282	0.00916667	0.00875	0.00958333	0.0108333	0.01	0.00916667	0.0104167	0.0129167	0.0108333	0.01	0.0116667	0.0108333	0.01	0.0075	0.00708333	0.00541667	0.00791667	0.00875	0.00875	0.01	0.00916667	0.00916667	0.00875	0.01
3.76181	0.00916667	0.00833333	0.00958333	0.0120833	0.00875	0.00791667	0.01	0.01125	0.0108333	0.0104167	0.0104167	0.00958333	0.00875	0.00708333	0.00583333	0.00541667	0.00791667	0.00875	0.00833333	0.00916667	0.01	0.0104167	0.00833333	0.00916667
3.97078	0.00958333	0.00875	0.0104167	0.01125	0.00958333	0.00916667	0.0145833	0.0116667	0.0104167	0.01	0.01125	0.0108333	0.00958333	0.00833333	0.00791667	0.00583333	0.00875	0.00958333	0.00833333	0.00875	0.00875	0.00833333	0.00916667	0.0104167
4.17975	0.0104167	0.00958333	0.00958333	0.0125	0.01	0.00958333	0.0104167	0.0125	0.0108333	0.01	0.0116667	0.0104167	0.0108333	0.00833333	0.00833333	0.00666667	0.00833333	0.01	0.00916667	0.00958333	0.0104167	0.0108333	0.00916667	0.0104167
4.38872	0.01	0.01	0.00958333	0.0120833	0.0108333	0.01	0.0120833	0.0120833	0.01125	0.0104167	0.0116667	0.0108333	0.0104167	0.00875	0.00708333	0.00708333	0.00875	0.00958333	0.00833333	0.00958333	0.00958333	0.0104167	0.00916667	0.00958333
4.5977	0.0104167	0.0104167	0.0104167	0.01125	0.0108333	0.01	0.0108333	0.0129167	0.01125	0.0108333	0.0116667	0.0116667	0.0108333	0.00833333	0.0075	0.00541667	0.00875	0.00875	0.00875	0.01	0.00875	0.00958333	0.00875	0.01
4.8067	0.00958333	0.00916667	0.01	0.0125	0.0104167	0.00958333	0.00916667	0.0116667	0.0108333	0.0104167	0.0116667	0.0108333	0.01	0.00791667	0.0075	0.00625	0.00833333	0.00875	0.00833333	0.00958333	0.00916667	0.0104167	0.00958333	0.00833333
5.01565	0.01	0.0104167	0.01125	0.0125	0.01125	0.0104167	0.0129167	0.0129167	0.0120833	0.0108333	0.0120833	0.0108333	0.0108333	0.00833333	0.00833333	0.00625	0.00958333	0.00958333	0.00916667	0.00958333	0.00958333	0.0108333	0.00875	0.0104167
5.22463	0.01	0.0108333	0.01125	0.0116667	0.0108333	0.01	0.0104167	0.01375	0.01125	0.0108333	0.0120833	0.0104167	0.01	0.00916667	0.00833333	0.00583333	0.00958333	0.01	0.00916667	0.0104167	0.0108333	0.0104167	0.01	0.00791667
5.43361	0.0104167	0.00958333	0.00958333	0.0116667	0.0104167	0.00958333	0.01125	0.0120833	0.0104167	0.0104167	0.0108333	0.0108333	0.0108333	0.00791667	0.0075	0.00541667	0.0075	0.00916667	0.00875	0.00958333	0.00916667	0.00958333	0.00916667	0.00791667
5.64258	0.0104167	0.0104167	0.0108333	0.0133333	0.0108333	0.00958333	0.0125	0.0125	0.01125	0.0108333	0.0120833	0.01125	0.01	0.00791667	0.00625	0.00583333	0.00875	0.00875	0.00875	0.00916667	0.01	0.00958333	0.00958333	0.01
5.85152	0.01	0.00958333	0.01	0.0129167	0.00958333	0.00875	0.00875	0.01125	0.0108333	0.00958333	0.0108333	0.01125	0.00958333	0.00833333	0.00625	0.00458333	0.0075	0.00875	0.0075	0.00958333	0.00833333	0.00958333	0.00875	0.00958333
6.06052	0.00958333	0.0104167	0.0104167	0.0129167	0.0108333	0.01125	0.0116667	0.0120833	0.0116667	0.01125	0.0125	0.0120833	0.0108333	0.00875	0.0075	0.00541667	0.00875	0.00875	0.00916667	0.01	0.01	0.01	0.00916667	0.01
6.26952	0.01125	0.0104167	0.0120833	0.0133333	0.0116667	0.01125	0.0125	0.0129167	0.0125	0.0116667	0.0125	0.0120833	0.01	0.00916667	0.00791667	0.00625	0.00958333	0.01	0.00958333	0.0104167	0.00958333	0.0104167	0.01	0.0116667
6.47847	0.01	0.0104167	0.0104167	0.01375	0.01125	0.0104167	0.01125	0.0125	0.0108333	0.0108333	0.0116667	0.0116667	0.0108333	0.00791667	0.00666667	0.00583333	0.00958333	0.00916667	0.00916667	0.01	0.01	0.00958333	0.00958333	0.00916667
6.68744	0.0104167	0.0104167	0.01125	0.0141667	0.0120833	0.01125	0.01	0.0129167	0.0116667	0.0108333	0.0120833	0.0104167	0.00958333	0.00916667	0.00708333	0.00625	0.00958333	0.01	0.00833333	0.00916667	0.00916667	0.0104167	0.01	0.0108333
6.89639	0.0104167	0.0108333	0.0129167	0.01375	0.0120833	0.0108333	0.0104167	0.0129167	0.0116667	0.0116667	0.0129167	0.01125	0.0104167	0.00916667	0.00833333	0.00708333	0.00958333	0.01	0.00833333	0.00958333	0.00958333	0.01	0.01	0.0116667
7.10536	0.0108333	0.0108333	0.0108333	0.0133333	0.0120833	0.0108333	0.0120833	0.0133333	0.0116667	0.01125	0.0116667	0.0116667	0.01	0.00833333	0.00708333	0.00583333	0.00916667	0.01	0.00875	0.01	0.00958333	0.0104167	0.00875	0.0108333
7.31436	0.0108333	0.01	0.01125	0.0125	0.0104167	0.01	0.0116667	0.0120833	0.0108333	0.0108333	0.0120833	0.01	0.01	0.0075	0.0075	0.00541667	0.00833333	0.00958333	0.00791667	0.00916667	0.00875	0.01	0.00916667	0.0108333
7.52335	0.0108333	0.0108333	0.0116667	0.015	0.01125	0.0108333	0.0108333	0.0133333	0.01125	0.0120833	0.0120833	0.0116667	0.0104167	0.00875	0.00833333	0.00666667	0.01	0.0104167	0.00875	0.0104167	0.0108333	0.01	0.01	0.0108333
7.73228	0.0108333	0.01	0.0125	0.0145833	0.0125	0.0104167	0.0116667	0.0129167	0.0108333	0.0116667	0.0125	0.01125	0.00916667	0.00791667	0.00666667	0.005	0.00875	0.01	0.00791667	0.00958333	0.00916667	0.0104167	0.00916667	0.0104167
7.94125	0.0120833	0.0116667	0.0133333	0.0158333	0.0116667	0.0125	0.0133333	0.0141667	0.0125	0.0120833	0.0133333	0.0125	0.0104167	0.00958333	0.00833333	0.00666667	0.0108333	0.0108333	0.00958333	0.01125	0.01	0.0108333	0.0104167	0.0125
8.1502	0.01125	0.0108333	0.0125	0.01375	0.0116667	0.0108333	0.01	0.0133333	0.0116667	0.01125	0.0125	0.0116667	0.01	0.0075	0.00875	0.005	0.00916667	0.01	0.00833333	0.01	0.00875	0.0108333	0.0104167	0.01125
8.35917	0.0108333	0.0108333	0.0125	0.0141667	0.0120833	0.0104167	0.0133333	0.0133333	0.0120833	0.0129167	0.0145833	0.0120833	0.0104167	0.00875	0.00875	0.00541667	0.00958333	0.01	0.00958333	0.0108333	0.00875	0.01125	0.00958333	0.01125
8.56814	0.0116667	0.0108333	0.0133333	0.0145833	0.0129167	0.0120833	0.0125	0.01375	0.0120833	0.0116667	0.01375	0.0120833	0.01125	0.00958333	0.00791667	0.00583333	0.01	0.0108333	0.00875	0.0108333	0.01	0.0104167	0.01	0.01125
8.77711	0.0116667	0.0120833	0.0120833	0.0154167	0.0129167	0.0125	0.0116667	0.0141667	0.0120833	0.0125	0.0129167	0.0125	0.01125	0.01	0.00833333	0.00625	0.0104167	0.0104167	0.00958333	0.0116667	0.0104167	0.01125	0.01	0.0129167
8.98609	0.0108333	0.0104167	0.01125	0.015	0.0125	0.0116667	0.01	0.0133333	0.0108333	0.0120833	0.0120833	0.0116667	0.01	0.00916667	0.00666667	0.00458333	0.0104167	0.0108333	0.00833333	0.0108333	0.00958333	0.01	0.01	0.0120833
9.19506	0.0108333	0.01125	0.0125	0.0141667	0.0120833	0.0125	0.01	0.01375	0.01125	0.0120833	0.0133333	0.0120833	0.00958333	0.00875	0.0075	0.005	0.01	0.0108333	0.00875	0.00958333	0.00958333	0.0108333	0.00916667	0.01125
9.404	0.01125	0.01125	0.0129167	0.0145833	0.0129167	0.01125	0.0104167	0.0141667	0.0116667	0.0125	0.0125	0.0133333	0.01125	0.0104167	0.00791667	0.005	0.01	0.0104167	0.00833333	0.01	0.00875	0.0108333	0.01	0.00958333
9.61299	0.01125	0.01125	0.01125	0.01375	0.0120833	0.01125	0.0116667	0.01375	0.01125	0.01125	0.0125	0.0120833	0.00958333	0.00958333	0.00833333	0.005	0.00958333	0.01	0.00875	0.0104167	0.00958333	0.0104167	0.00916667	0.00958333
9.82197	0.0120833	0.01125	0.0120833	0.0154167	0.0125	0.01125	0.01125	0.0129167	0.0116667	0.0116667	0.0129167	0.0120833	0.01125	0.00958333	0.00791667	0.00541667	0.00958333	0.01	0.00916667	0.00958333	0.00958333	0.0104167	0.01	0.01
10.0309	0.01125	0.0120833	0.0125	0.0154167	0.0129167	0.0120833	0.0108333	0.0145833	0.0116667	0.0125	0.0133333	0.0120833	0.0108333	0.01	0.00875	0.00541667	0.01125	0.0108333	0.00916667	0.00916667	0.01	0.01125	0.00958333	0.01125
10.2399	0.0116667	0.0120833	0.0133333	0.0145833	0.0129167	0.0120833	0.0125	0.0141667	0.0120833	0.0125	0.0133333	0.0129167	0.0104167	0.00916667	0.00708333	0.00458333	0.0104167	0.01	0.00958333	0.0108333	0.01	0.01125	0.01	0.0116667
10.4489	0.0120833	0.0120833	0.0125	0.015	0.0129167	0.0120833	0.0166667	0.015	0.0116667	0.0120833	0.0129167	0.0125	0.0108333	0.00875	0.0075	0.005	0.00875	0.0116667	0.00875	0.0104167	0.0104167	0.01125	0.0104167	0.0116667
10.6579	0.0125	0.01125	0.0129167	0.01625	0.0125	0.0125	0.0108333	0.0154167	0.0116667	0.0129167	0.01375	0.0133333	0.01125	0.00958333	0.00833333	0.00541667	0.01	0.01125	0.00916667	0.01	0.0104167	0.0104167	0.0104167	0.01125
10.8668	0.01125	0.0120833	0.0125	0.015	0.0129167	0.0125	0.0125	0.015	0.0125	0.0116667	0.0133333	0.01375	0.0104167	0.00958333	0.00833333	0.005	0.01	0.01125	0.00875	0.01	0.01	0.01125	0.00958333	0.01125
11.0759	0.0116667	0.0116667	0.0125	0.0154167	0.0129167	0.0129167	0.0125	0.0141667	0.0120833	0.0120833	0.0125	0.0120833	0.00958333	0.00833333	0.00833333	0.005	0.0104167	0.0104167	0.00833333	0.0104167	0.01	0.0104167	0.00958333	0.00916667
11.2849	0.0129167	0.01125	0.0133333	0.0154167	0.01375	0.0120833	0.0133333	0.0141667	0.0116667	0.0129167	0.01375	0.0133333	0.0108333	0.01	0.00583333	0.005	0.01125	0.0108333	0.01	0.0108333	0.0116667	0.01125	0.01	0.01
11.4938	0.0120833	0.0108333	0.0129167	0.0154167	0.0129167	0.0125	0.01375	0.015	0.0116667	0.0125	0.0129167	0.0120833	0.0104167	0.00916667	0.00833333	0.00583333	0.01125	0.0104167	0.00916667	0.0104167	0.01125	0.01125	0.01	0.0129167
11.7028	0.0116667	0.0120833	0.0125	0.0145833	0.0125	0.0120833	0.01125	0.0145833	0.0120833	0.0125	0.0133333	0.01375	0.00958333	0.00875	0.00833333	0.00541667	0.01	0.0116667	0.00916667	0.0104167	0.01	0.0108333	0.0104167	0.00958333
11.9118	0.0133333	0.01125	0.0129167	0.0145833	0.0133333	0.0120833	0.0141667	0.0145833	0.0125	0.0129167	0.0129167	0.0129167	0.0104167	0.00958333	0.00833333	0.00583333	0.0108333	0.0116667	0.00958333	0.01125	0.01	0.0108333	0.01	0.0104167
12.1207	0.0133333	0.0116667	0.0129167	0.015	0.0129167	0.0120833	0.0170833	0.015	0.0116667	0.0120833	0.0133333	0.01375	0.01	0.00916667	0.00833333	0.005	0.01	0.0108333	0.00875	0.0104167	0.01	0.01	0.01	0.01
12.3297	0.0129167	0.0116667	0.0125	0.0145833	0.0129167	0.0125	0.0133333	0.0154167	0.0120833	0.0125	0.0129167	0.0133333	0.0104167	0.00958333	0.00791667	0.005	0.0104167	0.0108333	0.00916667	0.0108333	0.0104167	0.0108333	0.0104167	0.01125
12.5386	0.0129167	0.01125	0.0120833	0.0145833	0.01375	0.0120833	0.0116667	0.015	0.0116667	0.0120833	0.0129167	0.0125	0.0104167	0.00916667	0.00708333	0.005	0.01	0.00958333	0.00916667	0.01	0.0108333	0.0104167	0.00958333	0.01
12.7476	0.0129167	0.0125	0.0133333	0.0154167	0.0133333	0.0129167	0.015	0.0154167	0.0116667	0.0125	0.01375	0.0141667	0.0104167	0.00916667	0.00791667	0.005	0.0104167	0.0116667	0.00958333	0.0104167	0.0104167	0.01125	0.0104167	0.01125
12.9566	0.01375	0.0125	0.0141667	0.0166667	0.01375	0.01375	0.0125	0.0158333	0.0129167	0.0129167	0.01375	0.015	0.0120833	0.0104167	0.00833333	0.00583333	0.0120833	0.0120833	0.0104167	0.01	0.0120833	0.0116667	0.0108333	0.0108333
13.1655	0.0120833	0.0116667	0.0133333	0.015	0.01375	0.0120833	0.0125	0.0154167	0.0116667	0.0120833	0.01375	0.01375	0.01	0.00958333	0.00708333	0.00583333	0.0108333	0.01125	0.00875	0.01	0.01	0.0108333	0.01	0.00958333
13.3745	0.0120833	0.0116667	0.0133333	0.0154167	0.0129167	0.0129167	0.015	0.0154167	0.0120833	0.0120833	0.01375	0.0129167	0.0104167	0.00916667	0.00666667	0.00458333	0.0108333	0.01125	0.00916667	0.0104167	0.0108333	0.0104167	0.0104167	0.00958333
13.5835	0.0125	0.0116667	0.0133333	0.0141667	0.0133333	0.0125	0.0125	0.0145833	0.0120833	0.0125	0.01375	0.0133333	0.00958333	0.00916667	0.00791667	0.005	0.0108333	0.0104167	0.00958333	0.01	0.00958333	0.0104167	0.0104167	0.00958333
13.7924	0.0129167	0.01125	0.0129167	0.0145833	0.0133333	0.0116667	0.01125	0.0158333	0.0116667	0.0120833	0.0125	0.0125	0.00958333	0.00875	0.00791667	0.00375	0.0104167	0.0108333	0.00916667	0.00958333	0.00958333	0.0108333	0.01	0.0104167
14.0014	0.0129167	0.0125	0.0129167	0.0154167	0.01375	0.0120833	0.01375	0.015	0.0116667	0.0125	0.01375	0.0129167	0.0104167	0.00916667	0.00833333	0.00458333	0.0104167	0.01125	0.00916667	0.0104167	0.00958333	0.0104167	0.0108333	0.0108333
14.2104	0.0120833	0.0125	0.0141667	0.0141667	0.0133333	0.0129167	0.01	0.0158333	0.0125	0.0133333	0.0141667	0.0133333	0.01	0.00958333	0.00833333	0.00416667	0.01125	0.0120833	0.01	0.0104167	0.01	0.0104167	0.00958333	0.0108333
14.4194	0.0125	0.0125	0.0133333	0.015	0.01375	0.0125	0.0116667	0.0154167	0.0120833	0.0141667	0.0141667	0.0133333	0.0104167	0.00916667	0.0075	0.00583333	0.0116667	0.0108333	0.0108333	0.01125	0.0108333	0.0120833	0.01	0.0108333
14.6284	0.0129167	0.0125	0.01375	0.0158333	0.0141667	0.0129167	0.0125	0.0158333	0.0129167	0.0125	0.0141667	0.01375	0.01	0.00916667	0.00791667	0.00416667	0.0104167	0.0104167	0.00916667	0.0104167	0.01	0.01125	0.0104167	0.0104167
14.8374	0.0120833	0.0116667	0.015	0.0141667	0.0133333	0.0133333	0.0108333	0.01625	0.0116667	0.0129167	0.0133333	0.0141667	0.01	0.00916667	0.00791667	0.00458333	0.0104167	0.01	0.01	0.0104167	0.01	0.0116667	0.0108333	0.0108333
15.0463	0.0129167	0.0129167	0.01375	0.0145833	0.0133333	0.0129167	0.0116667	0.0154167	0.0116667	0.0129167	0.01375	0.0145833	0.01	0.00916667	0.00791667	0.005	0.0108333	0.0108333	0.01	0.0108333	0.0104167	0.01125	0.0104167	0.01125
15.2553	0.0133333	0.0145833	0.0129167	0.0166667	0.0141667	0.01375	0.0120833	0.0170833	0.0129167	0.0141667	0.01375	0.01375	0.0108333	0.01	0.00791667	0.00458333	0.01125	0.01125	0.01	0.0108333	0.01	0.0104167	0.0104167	0.01125
15.4642	0.0129167	0.0129167	0.0145833	0.0154167	0.0129167	0.0133333	0.0116667	0.0158333	0.0129167	0.0133333	0.0141667	0.0133333	0.00916667	0.015	0.00833333	0.00416667	0.0108333	0.01125	0.00958333	0.0104167	0.01	0.01125	0.0104167	0.0104167
15.6732	0.0120833	0.0120833	0.01375	0.0158333	0.01375	0.0133333	0.01375	0.0158333	0.0125	0.0129167	0.0141667	0.0129167	0.0104167	0.01	0.00875	0.00416667	0.0108333	0.0108333	0.00958333	0.0108333	0.0104167	0.01125	0.0104167	0.0125
15.8822	0.0133333	0.0133333	0.0158333	0.01625	0.0145833	0.0133333	0.0166667	0.0166667	0.0125	0.01375	0.0145833	0.0145833	0.0104167	0.01	0.00833333	0.00583333	0.0116667	0.0116667	0.01125	0.0104167	0.01	0.0116667	0.01125	0.01125
16.0911	0.0125	0.0125	0.0141667	0.01625	0.0141667	0.0129167	0.0145833	0.0166667	0.0120833	0.0133333	0.01375	0.01375	0.01125	0.00916667	0.0075	0.00458333	0.0116667	0.01125	0.01	0.0104167	0.0116667	0.0116667	0.0120833	0.0120833
16.3001	0.0125	0.0133333	0.0141667	0.0154167	0.0141667	0.0141667	0.0141667	0.0170833	0.0120833	0.0133333	0.0145833	0.0145833	0.01125	0.0108333	0.00875	0.00541667	0.0120833	0.0116667	0.01125	0.0108333	0.0104167	0.0116667	0.0108333	0.0120833
16.509	0.0133333	0.0133333	0.01375	0.01625	0.015	0.0141667	0.01625	0.0179167	0.0133333	0.0133333	0.0145833	0.015	0.0108333	0.01	0.00833333	0.00458333	0.01125	0.0116667	0.0108333	0.01125	0.0120833	0.0120833	0.0108333	0.01125
16.718	0.0129167	0.0129167	0.0145833	0.0158333	0.01375	0.01375	0.0129167	0.01625	0.0125	0.01375	0.0145833	0.015	0.0108333	0.0133333	0.00833333	0.005	0.01125	0.0120833	0.00958333	0.01125	0.0108333	0.0116667	0.01125	0.0116667
16.927	0.0145833	0.0129167	0.015	0.0179167	0.015	0.01375	0.01375	0.0175	0.0129167	0.015	0.0154167	0.015	0.01125	0.0104167	0.00875	0.005	0.0120833	0.0116667	0.01	0.0120833	0.0116667	0.0125	0.0120833	0.0125
17.136	0.0125	0.0133333	0.0141667	0.01625	0.015	0.01375	0.015	0.0170833	0.0129167	0.0141667	0.0145833	0.0141667	0.01	0.00916667	0.00708333	0.00416667	0.0104167	0.0116667	0.01	0.0116667	0.01125	0.01125	0.0104167	0.0120833
17.3449	0.01375	0.0133333	0.0145833	0.0166667	0.015	0.0133333	0.0133333	0.01625	0.0125	0.0133333	0.015	0.0145833	0.0104167	0.00916667	0.00833333	0.00458333	0.0108333	0.01125	0.00958333	0.01125	0.0104167	0.0116667	0.0116667	0.0125
17.5539	0.0141667	0.0125	0.0141667	0.01625	0.01375	0.0133333	0.015	0.0170833	0.0129167	0.01375	0.0145833	0.0154167	0.0104167	0.01	0.00875	0.00375	0.0120833	0.0108333	0.0108333	0.01125	0.01	0.0116667	0.0116667	0.0120833
17.7629	0.0141667	0.0129167	0.0154167	0.0166667	0.0145833	0.0141667	0.0141667	0.0170833	0.0133333	0.0145833	0.0145833	0.015	0.0116667	0.0104167	0.00833333	0.005	0.0116667	0.0116667	0.01	0.0120833	0.0108333	0.0120833	0.01125	0.0116667
17.9719	0.0125	0.0133333	0.0141667	0.0154167	0.015	0.0133333	0.0141667	0.0166667	0.0120833	0.01375	0.0141667	0.0145833	0.0104167	0.00958333	0.00791667	0.00458333	0.01125	0.0116667	0.00958333	0.01125	0.0108333	0.0116667	0.01125	0.0116667
18.1808	0.0133333	0.0129167	0.0141667	0.0158333	0.015	0.01375	0.0129167	0.0166667	0.0125	0.01375	0.0141667	0.0154167	0.0108333	0.00916667	0.00791667	0.00416667	0.01125	0.0120833	0.00958333	0.0104167	0.0108333	0.0116667	0.0108333	0.0120833
18.3898	0.0145833	0.0141667	0.0141667	0.01625	0.0145833	0.0145833	0.0125	0.0166667	0.0125	0.0145833	0.0145833	0.0141667	0.0104167	0.00958333	0.00875	0.005	0.0108333	0.0104167	0.01125	0.0108333	0.0108333	0.0120833	0.0104167	0.0129167
18.5988	0.01375	0.0133333	0.0154167	0.0166667	0.0145833	0.01375	0.0129167	0.0179167	0.0125	0.0141667	0.0145833	0.015	0.01	0.01	0.0075	0.00458333	0.0116667	0.0116667	0.01	0.0120833	0.0104167	0.0125	0.0116667	0.0129167
18.8078	0.0141667	0.01375	0.0145833	0.0166667	0.0141667	0.0133333	0.0125	0.0166667	0.0125	0.0141667	0.0145833	0.0154167	0.0108333	0.01	0.00875	0.00375	0.0108333	0.0104167	0.01	0.01125	0.0104167	0.0125	0.0120833	0.0154167
19.0167	0.01375	0.0125	0.015	0.0154167	0.01375	0.0141667	0.0116667	0.0166667	0.0120833	0.01375	0.0154167	0.0154167	0.00916667	0.00916667	0.00708333	0.00333333	0.0108333	0.01125	0.01	0.01125	0.0108333	0.01125	0.01125	0.0120833
19.2257	0.0133333	0.0133333	0.015	0.0158333	0.0141667	0.0141667	0.0141667	0.0175	0.0133333	0.01375	0.0154167	0.0158333	0.0108333	0.01125	0.00958333	0.00458333	0.0108333	0.01125	0.0108333	0.0108333	0.0116667	0.0120833	0.0116667	0.0125
19.4347	0.0141667	0.0133333	0.0154167	0.0166667	0.0158333	0.0145833	0.01375	0.01625	0.0129167	0.0145833	0.015	0.01625	0.0104167	0.0104167	0.00833333	0.00541667	0.0120833	0.0120833	0.01	0.0116667	0.0104167	0.0125	0.01125	0.0125
19.6437	0.01375	0.0129167	0.0154167	0.0170833	0.015	0.0145833	0.0120833	0.0175	0.0120833	0.0145833	0.015	0.015	0.0104167	0.00958333	0.00875	0.00416667	0.0116667	0.0116667	0.0104167	0.0116667	0.0108333	0.0120833	0.0108333	0.0133333
19.8526	0.0141667	0.0133333	0.015	0.0170833	0.0154167	0.0141667	0.0120833	0.01875	0.0133333	0.015	0.0158333	0.01625	0.0108333	0.01	0.00666667	0.00458333	0.0116667	0.0120833	0.0108333	0.0120833	0.0120833	0.0116667	0.0116667	0.0129167
20.0616	0.0133333	0.01375	0.015	0.0166667	0.015	0.0141667	0.0129167	0.0175	0.0129167	0.0145833	0.015	0.0158333	0.0104167	0.0104167	0.0075	0.00333333	0.01125	0.0104167	0.00958333	0.0125	0.0104167	0.0120833	0.0116667	0.0133333
20.2706	0.0141667	0.01375	0.0158333	0.01625	0.0154167	0.0141667	0.0129167	0.0179167	0.0129167	0.0141667	0.0158333	0.0154167	0.0104167	0.01	0.0075	0.00416667	0.0116667	0.0116667	0.0104167	0.0125	0.0120833	0.0120833	0.0116667	0.0120833
20.4795	0.01375	0.0133333	0.0141667	0.0170833	0.0154167	0.0141667	0.0129167	0.0179167	0.0125	0.0141667	0.015	0.015	0.01	0.00958333	0.00791667	0.00375	0.0104167	0.0108333	0.0104167	0.0120833	0.0108333	0.0125	0.0108333	0.0116667
20.6885	0.015	0.0133333	0.0158333	0.0170833	0.0166667	0.0145833	0.0116667	0.0179167	0.0129167	0.015	0.015	0.015	0.0104167	0.01	0.0075	0.00416667	0.01125	0.01125	0.01	0.0116667	0.0104167	0.0120833	0.0108333	0.0125
20.8975	0.0141667	0.01375	0.0158333	0.0166667	0.0154167	0.0145833	0.0120833	0.0179167	0.0125	0.0145833	0.015	0.0154167	0.0104167	0.0108333	0.00791667	0.00333333	0.0116667	0.0108333	0.0104167	0.0116667	0.01125	0.0120833	0.01125	0.0125
21.1065	0.0141667	0.0129167	0.01625	0.0179167	0.015	0.0145833	0.0129167	0.0170833	0.0133333	0.0145833	0.0158333	0.015	0.00958333	0.00958333	0.00708333	0.00375	0.01125	0.0108333	0.0120833	0.0116667	0.01125	0.0125	0.01125	0.0129167
21.3154	0.0158333	0.0145833	0.0170833	0.0191667	0.0158333	0.015	0.0133333	0.0191667	0.0145833	0.0145833	0.01625	0.0166667	0.01125	0.0104167	0.00875	0.00416667	0.0125	0.0129167	0.0116667	0.0129167	0.0116667	0.0133333	0.0125	0.01375
21.5244	0.0141667	0.0141667	0.0154167	0.0170833	0.015	0.015	0.0129167	0.0175	0.0129167	0.015	0.01625	0.0154167	0.01	0.01	0.00625	0.0025	0.0104167	0.0108333	0.00958333	0.0120833	0.01125	0.015	0.0116667	0.0129167
21.7334	0.0175	0.0141667	0.0166667	0.0179167	0.01625	0.0158333	0.01375	0.01875	0.0133333	0.0154167	0.0154167	0.0166667	0.0104167	0.0108333	0.00791667	0.00375	0.01125	0.0120833	0.0120833	0.0125	0.0116667	0.0133333	0.01375	0.01375
21.9423	0.0158333	0.0141667	0.01625	0.0170833	0.0154167	0.0154167	0.0145833	0.0183333	0.0129167	0.0154167	0.01625	0.0166667	0.00958333	0.01	0.00791667	0.00291667	0.01125	0.0108333	0.01125	0.0125	0.0116667	0.0120833	0.0120833	0.0133333
22.1513	0.01625	0.015	0.0170833	0.0179167	0.0166667	0.015	0.0129167	0.0191667	0.0133333	0.0154167	0.0166667	0.0154167	0.0104167	0.0104167	0.00833333	0.00375	0.0116667	0.0116667	0.01125	0.0125	0.01125	0.0125	0.0120833	0.0129167
22.3603	0.0154167	0.015	0.01625	0.0183333	0.0166667	0.0154167	0.015	0.0183333	0.01375	0.015	0.01625	0.0166667	0.01	0.0120833	0.00833333	0.00375	0.0120833	0.0116667	0.01125	0.0129167	0.0116667	0.0129167	0.0116667	0.01375
22.5692	0.015	0.0145833	0.01625	0.0183333	0.01625	0.015	0.0154167	0.01875	0.0133333	0.0145833	0.0158333	0.0166667	0.01	0.00958333	0.00791667	0.00458333	0.01125	0.01125	0.0104167	0.0120833	0.01125	0.0129167	0.01125	0.0120833
22.7782	0.0158333	0.0154167	0.0166667	0.0179167	0.01625	0.0158333	0.01375	0.01875	0.0141667	0.0158333	0.01625	0.0166667	0.0108333	0.0108333	0.00875	0.00416667	0.0116667	0.0116667	0.0104167	0.0129167	0.0133333	0.0133333	0.0129167	0.01375
22.9872	0.01625	0.015	0.0170833	0.0175	0.01625	0.01625	0.0141667	0.02	0.0141667	0.0158333	0.0170833	0.0170833	0.00958333	0.0104167	0.00791667	0.00416667	0.0116667	0.01125	0.0108333	0.0129167	0.0120833	0.01375	0.0129167	0.0133333
23.1961	0.0145833	0.015	0.0175	0.0175	0.01625	0.0158333	0.0141667	0.0195833	0.01375	0.0158333	0.0158333	0.0166667	0.00958333	0.0104167	0.00875	0.00333333	0.0125	0.0125	0.0104167	0.0120833	0.0116667	0.0129167	0.0116667	0.0170833
23.4051	0.0145833	0.0145833	0.0166667	0.0179167	0.01625	0.0158333	0.015	0.02	0.0133333	0.01625	0.0166667	0.0166667	0.01	0.0104167	0.00833333	0.00375	0.0116667	0.0120833	0.01125	0.0133333	0.0129167	0.0133333	0.0125	0.01375
23.6141	0.0154167	0.0154167	0.0179167	0.0183333	0.0170833	0.0170833	0.01375	0.02	0.0141667	0.0166667	0.0166667	0.0170833	0.01	0.0108333	0.00875	0.00458333	0.0116667	0.0129167	0.01125	0.0125	0.0120833	0.0129167	0.0133333	0.0145833
23.8231	0.01625	0.015	0.0179167	0.0183333	0.0170833	0.0166667	0.0145833	0.02	0.0133333	0.0158333	0.0166667	0.0170833	0.0104167	0.0104167	0.00833333	0.00458333	0.0116667	0.0129167	0.01125	0.0133333	0.0116667	0.0129167	0.0125	0.015
24.032	0.0158333	0.0158333	0.0170833	0.01875	0.0166667	0.0166667	0.0141667	0.0208333	0.0145833	0.0170833	0.0179167	0.0183333	0.0108333	0.0104167	0.00916667	0.00375	0.0125	0.0120833	0.0116667	0.01375	0.0129167	0.0133333	0.0129167	0.0154167
24.241	0.0170833	0.0158333	0.0175	0.0183333	0.0175	0.0170833	0.0158333	0.0208333	0.015	0.0179167	0.0170833	0.0179167	0.01125	0.0116667	0.00875	0.00416667	0.0125	0.0120833	0.0116667	0.0141667	0.0129167	0.0141667	0.0133333	0.0158333
24.45	0.01625	0.01625	0.0183333	0.0195833	0.0175	0.0166667	0.0179167	0.0208333	0.0141667	0.0166667	0.0179167	0.01875	0.0108333	0.01125	0.00916667	0.00375	0.0133333	0.0120833	0.0120833	0.0145833	0.0125	0.0141667	0.0133333	0.0145833
24.659	0.01625	0.0154167	0.0183333	0.02	0.0179167	0.0175	0.0133333	0.02	0.0133333	0.01625	0.01625	0.0175	0.01	0.0108333	0.00791667	0.00458333	0.0120833	0.0116667	0.0116667	0.0129167	0.0125	0.0129167	0.0129167	0.015
24.868	0.0170833	0.0170833	0.0179167	0.0191667	0.0175	0.0170833	0.0133333	0.0204167	0.0141667	0.0166667	0.01875	0.01875	0.0108333	0.0108333	0.00833333	0.00416667	0.0125	0.0120833	0.0116667	0.0141667	0.0120833	0.0141667	0.0141667	0.015
25.077	0.01625	0.0158333	0.0175	0.02	0.0179167	0.0175	0.0154167	0.0208333	0.0141667	0.0166667	0.0175	0.01875	0.00916667	0.0108333	0.00875	0.00375	0.0129167	0.0125	0.0120833	0.0133333	0.0129167	0.0141667	0.0133333	0.0154167
25.2859	0.0166667	0.0158333	0.0175	0.01875	0.0183333	0.0170833	0.0158333	0.0204167	0.0145833	0.0166667	0.0175	0.0183333	0.0104167	0.0108333	0.00833333	0.00333333	0.0125	0.0129167	0.0129167	0.0125	0.0141667	0.0133333	0.0125	0.015
25.4949	0.0170833	0.0166667	0.0191667	0.02	0.0179167	0.0170833	0.015	0.0208333	0.0141667	0.01625	0.0175	0.0179167	0.0116667	0.0120833	0.00875	0.005	0.0125	0.0129167	0.0125	0.01375	0.0129167	0.0133333	0.01375	0.0145833
25.7038	0.0170833	0.01625	0.01875	0.0204167	0.0170833	0.0175	0.01625	0.02	0.0141667	0.0166667	0.0179167	0.0175	0.0104167	0.0104167	0.00875	0.00375	0.0125	0.0133333	0.0116667	0.0141667	0.0125	0.0133333	0.0133333	0.015
25.9128	0.0166667	0.01625	0.0191667	0.0195833	0.0179167	0.0166667	0.0154167	0.0216667	0.01625	0.01625	0.0179167	0.01875	0.0104167	0.0116667	0.00833333	0.00416667	0.0125	0.0129167	0.0116667	0.01375	0.0129167	0.0133333	0.0133333	0.0145833
26.1217	0.0170833	0.01625	0.01875	0.0204167	0.0179167	0.0170833	0.0179167	0.0204167	0.0141667	0.01625	0.0175	0.0183333	0.0104167	0.01125	0.00916667	0.00333333	0.01125	0.01125	0.0125	0.0133333	0.0170833	0.0133333	0.0125	0.0141667
26.3307	0.0166667	0.0158333	0.0195833	0.0204167	0.0179167	0.0175	0.01625	0.0208333	0.0141667	0.0166667	0.0204167	0.0179167	0.01	0.01	0.00833333	0.00416667	0.0120833	0.01125	0.0120833	0.0133333	0.0125	0.0141667	0.0129167	0.0145833
26.5396	0.0179167	0.0170833	0.0195833	0.0216667	0.01875	0.0179167	0.0158333	0.0220833	0.0154167	0.0183333	0.0191667	0.0191667	0.0116667	0.0125	0.00833333	0.005	0.01375	0.0125	0.01375	0.0141667	0.0133333	0.0154167	0.0145833	0.0158333
26.7486	0.0166667	0.0166667	0.0191667	0.02	0.0179167	0.0170833	0.0166667	0.0220833	0.0141667	0.0175	0.0191667	0.0179167	0.01	0.0116667	0.00875	0.00416667	0.0120833	0.0120833	0.0120833	0.0133333	0.01375	0.01375	0.0129167	0.015
26.9575	0.0183333	0.0170833	0.0191667	0.0204167	0.0183333	0.0183333	0.0175	0.0229167	0.015	0.0175	0.01875	0.0195833	0.0116667	0.01125	0.00791667	0.00416667	0.0129167	0.01375	0.0120833	0.015	0.0133333	0.0141667	0.0145833	0.015
27.1665	0.0170833	0.0166667	0.0191667	0.0208333	0.0183333	0.0179167	0.0166667	0.0216667	0.0154167	0.0170833	0.0175	0.0191667	0.0108333	0.0116667	0.00875	0.00291667	0.0125	0.0116667	0.0120833	0.01375	0.0125	0.0133333	0.0133333	0.0158333
27.3754	0.0179167	0.0166667	0.0195833	0.0208333	0.0204167	0.0183333	0.0166667	0.0229167	0.0145833	0.0179167	0.0183333	0.0191667	0.0108333	0.0116667	0.00875	0.00333333	0.0129167	0.0125	0.0129167	0.0145833	0.0133333	0.01375	0.01375	0.0158333
27.5844	0.0179167	0.0170833	0.02	0.02	0.0195833	0.0183333	0.0175	0.0233333	0.015	0.0179167	0.01875	0.02	0.0116667	0.0120833	0.00916667	0.00416667	0.0133333	0.0129167	0.0129167	0.01375	0.0145833	0.015	0.0141667	0.0158333
27.7934	0.0175	0.0179167	0.02	0.02125	0.0195833	0.0183333	0.0183333	0.0229167	0.0145833	0.0183333	0.0183333	0.02125	0.0108333	0.01125	0.00875	0.00458333	0.0120833	0.0125	0.01375	0.015	0.0129167	0.0145833	0.0141667	0.0170833
28.0023	0.01875	0.0183333	0.0191667	0.0216667	0.01875	0.0195833	0.0183333	0.0225	0.0158333	0.01875	0.0191667	0.02	0.01125	0.0116667	0.00916667	0.00416667	0.0133333	0.0133333	0.0129167	0.0158333	0.01375	0.015	0.0145833	0.0166667
28.2113	0.0183333	0.0175	0.0204167	0.0216667	0.0191667	0.0195833	0.0179167	0.0225	0.0154167	0.01875	0.0195833	0.0208333	0.01125	0.01125	0.00875	0.00375	0.0129167	0.01125	0.0129167	0.0154167	0.0129167	0.015	0.01375	0.01625
28.4203	0.01875	0.01875	0.02	0.02	0.02	0.0191667	0.0170833	0.0233333	0.0154167	0.02	0.02	0.02	0.01125	0.0116667	0.01	0.00291667	0.0129167	0.0125	0.0129167	0.0154167	0.0145833	0.0145833	0.015	0.0175
28.6293	0.0191667	0.0183333	0.0204167	0.0229167	0.02	0.0183333	0.0183333	0.0233333	0.0158333	0.0183333	0.0195833	0.02	0.0104167	0.0116667	0.00916667	0.00375	0.0125	0.0120833	0.01375	0.0158333	0.01375	0.0145833	0.0145833	0.0166667
28.8383	0.0195833	0.0179167	0.0208333	0.0216667	0.0204167	0.01875	0.0170833	0.0241667	0.0166667	0.0191667	0.0195833	0.0208333	0.0108333	0.01125	0.00791667	0.00375	0.0129167	0.0129167	0.0129167	0.0158333	0.01375	0.0154167	0.0145833	0.0170833
29.0473	0.0179167	0.01875	0.0204167	0.0216667	0.0195833	0.0195833	0.0179167	0.0233333	0.0158333	0.0191667	0.0195833	0.02125	0.0108333	0.0116667	0.00875	0.00375	0.0129167	0.0129167	0.0133333	0.0154167	0.0129167	0.0145833	0.0145833	0.01625
29.2563	0.0204167	0.01875	0.0216667	0.0220833	0.02	0.01875	0.0175	0.0229167	0.015	0.01875	0.0204167	0.0195833	0.0108333	0.0116667	0.00833333	0.00375	0.0133333	0.0120833	0.0133333	0.015	0.01375	0.0141667	0.0145833	0.0166667
29.4653	0.01875	0.0183333	0.02125	0.0225	0.0208333	0.0208333	0.0179167	0.0241667	0.0166667	0.02	0.0204167	0.0208333	0.01125	0.0116667	0.00833333	0.00416667	0.0129167	0.0129167	0.01375	0.0158333	0.0141667	0.0158333	0.0154167	0.0170833
29.6743	0.0195833	0.0191667	0.0220833	0.0225	0.0204167	0.0208333	0.0179167	0.025	0.0158333	0.0195833	0.02	0.02	0.0116667	0.0125	0.01	0.00416667	0.0133333	0.0133333	0.0141667	0.0145833	0.0145833	0.01625	0.0154167	0.01625
29.8832	0.02	0.0191667	0.0216667	0.0220833	0.02125	0.0208333	0.02	0.025	0.0175	0.02	0.0204167	0.0220833	0.0108333	0.0133333	0.01	0.00458333	0.01375	0.0133333	0.0145833	0.0154167	0.0141667	0.0158333	0.0154167	0.0175
30.0922	0.02	0.0191667	0.0229167	0.0225	0.0216667	0.02	0.0170833	0.0241667	0.01625	0.0191667	0.0204167	0.02	0.01	0.0116667	0.00958333	0.005	0.0129167	0.0120833	0.0145833	0.0154167	0.0141667	0.0145833	0.015	0.0170833
30.3012	0.0208333	0.0191667	0.0225	0.0233333	0.0216667	0.02125	0.0208333	0.0254167	0.0166667	0.0204167	0.02125	0.0208333	0.01125	0.0125	0.00916667	0.00416667	0.0129167	0.0120833	0.0145833	0.0158333	0.015	0.015	0.015	0.0183333
30.5102	0.0204167	0.0204167	0.0229167	0.02375	0.0225	0.0208333	0.0208333	0.025	0.0175	0.0204167	0.02	0.02125	0.0120833	0.0141667	0.01	0.00583333	0.0141667	0.0133333	0.015	0.01625	0.0154167	0.0158333	0.0158333	0.0175
30.7191	0.0204167	0.02	0.0233333	0.0233333	0.02125	0.0204167	0.0204167	0.025	0.0175	0.02125	0.02125	0.02125	0.0116667	0.0125	0.00958333	0.00416667	0.0133333	0.0125	0.015	0.0158333	0.0145833	0.0154167	0.0158333	0.0183333
30.9281	0.02125	0.0195833	0.02375	0.0245833	0.0216667	0.0208333	0.0191667	0.02625	0.0179167	0.0208333	0.0204167	0.0220833	0.0120833	0.0129167	0.0104167	0.00458333	0.0133333	0.01375	0.015	0.0166667	0.015	0.0166667	0.0158333	0.0183333
31.1371	0.02125	0.0204167	0.0229167	0.025	0.0220833	0.0208333	0.0191667	0.0258333	0.0170833	0.0208333	0.0220833	0.0229167	0.01125	0.0120833	0.00958333	0.00333333	0.01375	0.0129167	0.015	0.0170833	0.015	0.01625	0.0170833	0.0179167
31.3461	0.0216667	0.02	0.02375	0.0254167	0.0220833	0.0216667	0.0204167	0.0275	0.0175	0.0208333	0.0220833	0.02375	0.0116667	0.0125	0.00958333	0.00458333	0.0141667	0.0125	0.0145833	0.0158333	0.0158333	0.01625	0.0158333	0.0183333
31.5551	0.0220833	0.02125	0.0245833	0.025	0.0229167	0.0229167	0.0229167	0.02625	0.0175	0.0208333	0.0216667	0.0233333	0.0120833	0.0133333	0.01	0.005	0.0141667	0.0129167	0.0175	0.0175	0.0158333	0.0170833	0.0170833	0.0183333
31.7641	0.0225	0.0216667	0.0245833	0.025	0.02375	0.0225	0.0220833	0.0270833	0.0179167	0.02125	0.0216667	0.0229167	0.0120833	0.01375	0.01	0.005	0.01375	0.01375	0.0158333	0.0170833	0.0154167	0.01625	0.0170833	0.0195833
31.9731	0.0216667	0.0216667	0.025	0.0258333	0.0229167	0.02125	0.0220833	0.0266667	0.0191667	0.0216667	0.0216667	0.0229167	0.0129167	0.0129167	0.00916667	0.00541667	0.0145833	0.0141667	0.0158333	0.0170833	0.0158333	0.0170833	0.01625	0.0195833
32.182	0.02125	0.0208333	0.0241667	0.025	0.0225	0.0220833	0.02	0.0266667	0.0175	0.0216667	0.0216667	0.0225	0.0129167	0.0129167	0.0104167	0.00458333	0.0129167	0.0141667	0.0154167	0.01875	0.0154167	0.0175	0.01625	0.0191667
32.391	0.0220833	0.02125	0.0245833	0.025	0.0220833	0.0220833	0.0208333	0.0275	0.0170833	0.02125	0.0216667	0.02375	0.0116667	0.0129167	0.00916667	0.00541667	0.01375	0.0129167	0.015	0.0158333	0.0154167	0.0166667	0.0170833	0.0191667
32.5999	0.0225	0.0220833	0.02375	0.025	0.0225	0.0229167	0.0216667	0.0275	0.0191667	0.0225	0.0229167	0.02375	0.0116667	0.01375	0.0104167	0.005	0.0145833	0.01375	0.0183333	0.0175	0.01625	0.0175	0.0175	0.0191667
32.8089	0.0241667	0.0216667	0.0258333	0.02625	0.0245833	0.0233333	0.0229167	0.02875	0.0195833	0.0225	0.02375	0.02375	0.0120833	0.01375	0.0108333	0.00541667	0.0154167	0.0145833	0.01625	0.0179167	0.0166667	0.0179167	0.0175	0.02
33.0178	0.0233333	0.0216667	0.025	0.0258333	0.02375	0.02375	0.02125	0.0275	0.0183333	0.0220833	0.0225	0.0241667	0.01125	0.0129167	0.01	0.00541667	0.0145833	0.01375	0.01625	0.0175	0.0158333	0.0170833	0.0170833	0.0195833
33.2268	0.0233333	0.0216667	0.0245833	0.0258333	0.02375	0.0229167	0.0195833	0.02875	0.0183333	0.0220833	0.0225	0.0241667	0.0125	0.01375	0.01	0.00541667	0.0141667	0.0145833	0.0158333	0.0170833	0.01625	0.0183333	0.0183333	0.02
33.4358	0.0233333	0.0225	0.025	0.0254167	0.0241667	0.0233333	0.0208333	0.0283333	0.0179167	0.0216667	0.02375	0.0233333	0.0125	0.0125	0.00958333	0.00416667	0.0141667	0.01375	0.015	0.0175	0.0158333	0.0170833	0.0170833	0.01875
33.6448	0.02375	0.0225	0.0266667	0.02625	0.0241667	0.0241667	0.02375	0.0291667	0.0195833	0.0233333	0.0241667	0.025	0.01375	0.0145833	0.01	0.00541667	0.015	0.0133333	0.0158333	0.0183333	0.0175	0.0179167	0.0179167	0.0195833
33.8537	0.0229167	0.0225	0.0254167	0.02625	0.02375	0.025	0.0220833	0.0295833	0.0191667	0.0225	0.0233333	0.0245833	0.0145833	0.0145833	0.0108333	0.005	0.015	0.0133333	0.0158333	0.0191667	0.0175	0.0170833	0.0175	0.0195833
34.0627	0.0225	0.0229167	0.0279167	0.02625	0.0245833	0.02375	0.0229167	0.0279167	0.0195833	0.0233333	0.0229167	0.025	0.0141667	0.0141667	0.0108333	0.00583333	0.0141667	0.0141667	0.0170833	0.0175	0.0170833	0.0191667	0.01875	0.0204167
34.2717	0.02375	0.0220833	0.0275	0.0270833	0.0245833	0.0233333	0.0241667	0.03	0.0191667	0.0233333	0.02375	0.025	0.0133333	0.0141667	0.01125	0.00625	0.0145833	0.01375	0.0158333	0.0179167	0.0175	0.0179167	0.01875	0.0195833
34.4806	0.0233333	0.0233333	0.02625	0.0266667	0.0245833	0.0241667	0.0233333	0.02875	0.01875	0.0225	0.02375	0.0254167	0.0120833	0.0125	0.01	0.00458333	0.01375	0.0133333	0.0166667	0.0170833	0.0208333	0.0170833	0.02125	0.0195833
34.6896	0.0229167	0.02375	0.02625	0.0266667	0.025	0.0241667	0.025	0.0295833	0.0195833	0.02375	0.0241667	0.0245833	0.01375	0.01375	0.0104167	0.00583333	0.015	0.0145833	0.0170833	0.0179167	0.0170833	0.0183333	0.0183333	0.02
34.8985	0.0241667	0.0233333	0.0279167	0.0275	0.025	0.0254167	0.0241667	0.03	0.02	0.0233333	0.0233333	0.0258333	0.0125	0.0141667	0.0104167	0.00458333	0.0141667	0.0141667	0.0166667	0.0179167	0.0170833	0.0183333	0.01875	0.02
35.1075	0.0233333	0.0229167	0.02625	0.02625	0.02375	0.0245833	0.0241667	0.0304167	0.02	0.0241667	0.02375	0.025	0.0125	0.0133333	0.01	0.00416667	0.0145833	0.0133333	0.0175	0.0175	0.0179167	0.0175	0.0175	0.0208333
35.3165	0.0258333	0.025	0.0279167	0.0295833	0.0270833	0.0254167	0.025	0.0308333	0.0195833	0.0241667	0.025	0.0258333	0.01375	0.015	0.0108333	0.00541667	0.015	0.015	0.0179167	0.0183333	0.0179167	0.0183333	0.0195833	0.0208333
35.5254	0.0241667	0.02375	0.0283333	0.0283333	0.0258333	0.0245833	0.0241667	0.0320833	0.02	0.02375	0.025	0.0254167	0.0133333	0.01375	0.01	0.005	0.0154167	0.0133333	0.0179167	0.02	0.0183333	0.0183333	0.01875	0.0208333
35.7344	0.025	0.0241667	0.02875	0.0283333	0.0266667	0.0254167	0.02375	0.0308333	0.0204167	0.02625	0.0245833	0.025	0.0120833	0.0133333	0.0104167	0.00458333	0.015	0.0133333	0.0175	0.0183333	0.0191667	0.01875	0.01875	0.0204167
35.9433	0.0266667	0.0254167	0.0279167	0.02875	0.0275	0.0254167	0.025	0.0325	0.0208333	0.0241667	0.0258333	0.0258333	0.0133333	0.01375	0.0104167	0.00708333	0.0145833	0.01375	0.0170833	0.0191667	0.0183333	0.0183333	0.0183333	0.0216667
36.1523	0.02625	0.025	0.0279167	0.0291667	0.0266667	0.0254167	0.025	0.0316667	0.0204167	0.025	0.0258333	0.0258333	0.0129167	0.01375	0.0104167	0.00541667	0.0145833	0.0141667	0.01875	0.0183333	0.0179167	0.0191667	0.0195833	0.02125
36.3613	0.025	0.0241667	0.0283333	0.02875	0.0266667	0.025	0.0270833	0.0316667	0.0208333	0.0254167	0.02625	0.0266667	0.01375	0.01375	0.01125	0.005	0.0154167	0.0145833	0.0175	0.02	0.0191667	0.0191667	0.0183333	0.0225
36.5702	0.0270833	0.0254167	0.03	0.0295833	0.0275	0.02625	0.0258333	0.0333333	0.0208333	0.0254167	0.0258333	0.0266667	0.0145833	0.015	0.0116667	0.00625	0.01625	0.0141667	0.0175	0.0208333	0.0183333	0.0191667	0.0195833	0.0220833
36.7792	0.02625	0.0241667	0.0304167	0.03	0.0275	0.0258333	0.02875	0.0333333	0.0216667	0.0266667	0.0275	0.0275	0.0141667	0.0145833	0.0108333	0.00583333	0.015	0.0141667	0.01875	0.0204167	0.01875	0.02	0.01875	0.0225
36.9882	0.0270833	0.0270833	0.03	0.0308333	0.0316667	0.02625	0.0258333	0.0333333	0.0204167	0.0245833	0.0254167	0.02875	0.01375	0.01375	0.0104167	0.005	0.01375	0.01375	0.0191667	0.02	0.0191667	0.01875	0.01875	0.0220833
37.1972	0.0275	0.0258333	0.03125	0.0295833	0.0325	0.0275	0.0275	0.0329167	0.0216667	0.0254167	0.0266667	0.0279167	0.0133333	0.015	0.01125	0.005	0.0158333	0.0145833	0.0195833	0.0204167	0.02	0.0195833	0.02	0.0233333
37.4061	0.0258333	0.0245833	0.0295833	0.0295833	0.03125	0.0275	0.0270833	0.0325	0.0208333	0.02625	0.0258333	0.0283333	0.0125	0.015	0.0108333	0.005	0.0154167	0.0141667	0.0191667	0.0204167	0.0208333	0.0195833	0.02	0.0225
37.6151	0.0270833	0.0258333	0.0308333	0.0304167	0.03375	0.0270833	0.0283333	0.0329167	0.0225	0.0266667	0.0270833	0.0270833	0.0133333	0.015	0.0104167	0.00541667	0.0158333	0.0145833	0.0183333	0.0208333	0.02	0.0191667	0.0208333	0.0225
37.8241	0.0275	0.0258333	0.03125	0.0304167	0.0325	0.0283333	0.0283333	0.0345833	0.0233333	0.02625	0.0266667	0.0275	0.01375	0.0154167	0.01125	0.00583333	0.0154167	0.015	0.0191667	0.0208333	0.0204167	0.0204167	0.02	0.0225
38.033	0.0275	0.0270833	0.03125	0.0316667	0.0320833	0.0270833	0.03125	0.0341667	0.0229167	0.0270833	0.0275	0.02875	0.01375	0.0141667	0.0108333	0.00583333	0.0154167	0.0141667	0.0183333	0.0208333	0.02	0.0208333	0.02	0.0245833
38.242	0.02875	0.0275	0.0325	0.0308333	0.0316667	0.0275	0.0279167	0.0345833	0.0229167	0.0275	0.0279167	0.02875	0.01375	0.015	0.0108333	0.00666667	0.0154167	0.0145833	0.0195833	0.02125	0.02	0.0204167	0.02	0.0233333
38.451	0.0270833	0.0275	0.0316667	0.03125	0.0325	0.0279167	0.0279167	0.035	0.0225	0.0279167	0.0283333	0.0283333	0.0133333	0.0154167	0.01125	0.00541667	0.0154167	0.0141667	0.01875	0.02125	0.02	0.02	0.0220833	0.0254167
38.66	0.0275	0.0279167	0.0325	0.0325	0.0333333	0.0291667	0.0279167	0.03625	0.0245833	0.02875	0.0283333	0.03	0.01375	0.015	0.0116667	0.005	0.0154167	0.015	0.02	0.02125	0.0208333	0.0204167	0.0216667	0.02375
38.8689	0.02875	0.0283333	0.0329167	0.03125	0.0325	0.0279167	0.0291667	0.03625	0.02375	0.0279167	0.02875	0.0283333	0.0145833	0.015	0.0120833	0.00583333	0.0158333	0.0141667	0.0204167	0.02125	0.02125	0.02125	0.0216667	0.02375
39.0779	0.0291667	0.02875	0.0325	0.0333333	0.03375	0.0291667	0.03	0.0370833	0.0233333	0.0291667	0.0304167	0.0291667	0.0154167	0.0158333	0.0120833	0.00583333	0.0158333	0.015	0.0208333	0.0220833	0.0208333	0.0204167	0.0216667	0.0258333
39.2869	0.0295833	0.02875	0.0341667	0.0341667	0.0345833	0.0295833	0.0308333	0.0375	0.02375	0.02875	0.0295833	0.03	0.0154167	0.0158333	0.0125	0.00625	0.0170833	0.0158333	0.0208333	0.0229167	0.0220833	0.0220833	0.0233333	0.025
39.4958	0.0308333	0.0295833	0.0333333	0.0333333	0.0341667	0.03	0.03125	0.0375	0.0266667	0.0304167	0.03	0.03125	0.0145833	0.0166667	0.0116667	0.00583333	0.01625	0.0158333	0.02125	0.0233333	0.0216667	0.0216667	0.0233333	0.0254167
39.7048	0.0295833	0.0283333	0.0345833	0.0341667	0.0329167	0.0295833	0.0308333	0.0375	0.02375	0.02875	0.03	0.0304167	0.0141667	0.01625	0.0120833	0.00625	0.0158333	0.0145833	0.0216667	0.0225	0.02125	0.02125	0.0216667	0.02625
39.9138	0.0304167	0.03	0.0341667	0.035	0.0341667	0.0291667	0.03125	0.0383333	0.02625	0.0295833	0.03125	0.0308333	0.015	0.0166667	0.0129167	0.00541667	0.0170833	0.015	0.02125	0.0229167	0.0220833	0.0225	0.02375	0.0258333
40.1228	0.0295833	0.0291667	0.0354167	0.0329167	0.0341667	0.0295833	0.03	0.0375	0.025	0.0308333	0.0304167	0.0316667	0.0154167	0.0158333	0.0120833	0.00541667	0.01625	0.0154167	0.0204167	0.0229167	0.0225	0.0216667	0.02125	0.0254167
40.3317	0.0304167	0.03	0.0345833	0.0341667	0.0345833	0.0291667	0.0329167	0.04	0.0245833	0.0308333	0.0325	0.03	0.0145833	0.0158333	0.0125	0.00541667	0.0166667	0.0158333	0.0225	0.0229167	0.02375	0.0216667	0.0229167	0.0254167
40.5407	0.0308333	0.0295833	0.0358333	0.0341667	0.0345833	0.0304167	0.0329167	0.0395833	0.0266667	0.0316667	0.0320833	0.03125	0.0145833	0.01625	0.0129167	0.00625	0.0170833	0.0154167	0.02125	0.0241667	0.02375	0.0225	0.0233333	0.02625
40.7497	0.03	0.03	0.035	0.035	0.0345833	0.0308333	0.03375	0.03875	0.0270833	0.0316667	0.0329167	0.0329167	0.0158333	0.0170833	0.0129167	0.00666667	0.0166667	0.0154167	0.0216667	0.02375	0.0233333	0.0216667	0.02375	0.0275
40.9586	0.03125	0.0308333	0.0354167	0.0341667	0.0354167	0.0304167	0.0341667	0.04	0.0254167	0.0316667	0.0329167	0.0329167	0.0145833	0.0158333	0.0125	0.00666667	0.01625	0.0154167	0.0225	0.0245833	0.0229167	0.0220833	0.0229167	0.02625
41.1676	0.0320833	0.0316667	0.03625	0.0341667	0.03625	0.0316667	0.0341667	0.04125	0.0270833	0.03125	0.0333333	0.03125	0.015	0.0170833	0.0125	0.00666667	0.01625	0.0158333	0.0229167	0.0241667	0.0241667	0.0233333	0.0245833	0.0266667
41.3766	0.0320833	0.0308333	0.0358333	0.0358333	0.0375	0.0325	0.03375	0.0404167	0.0266667	0.0366667	0.0329167	0.0341667	0.01625	0.0170833	0.0133333	0.00625	0.0166667	0.01625	0.0229167	0.02625	0.0245833	0.0233333	0.0233333	0.0275
41.5856	0.0325	0.03125	0.03625	0.0358333	0.0383333	0.0325	0.0325	0.04125	0.0279167	0.0329167	0.0325	0.03375	0.015	0.0154167	0.0133333	0.00583333	0.0166667	0.0154167	0.0233333	0.0245833	0.0229167	0.0233333	0.0245833	0.0279167
41.7946	0.0316667	0.0316667	0.0375	0.0370833	0.0379167	0.0316667	0.0354167	0.0416667	0.0283333	0.0345833	0.0325	0.03375	0.0145833	0.0175	0.0133333	0.00708333	0.0170833	0.0166667	0.0233333	0.0258333	0.02375	0.0241667	0.02625	0.0283333
42.0036	0.0325	0.0320833	0.0379167	0.0358333	0.0366667	0.0329167	0.0329167	0.0416667	0.0283333	0.03375	0.0341667	0.0358333	0.01625	0.0175	0.01375	0.00666667	0.0170833	0.0158333	0.02375	0.0266667	0.0245833	0.02375	0.0254167	0.0283333
42.2126	0.0325	0.0325	0.0370833	0.0354167	0.0383333	0.0325	0.0366667	0.0425	0.0291667	0.0341667	0.0354167	0.0341667	0.0154167	0.0170833	0.0133333	0.00583333	0.0175	0.0158333	0.0225	0.0258333	0.0254167	0.03	0.0254167	0.0283333
42.4216	0.0325	0.03375	0.0375	0.0370833	0.0358333	0.03375	0.03625	0.0429167	0.0275	0.0345833	0.0354167	0.0354167	0.0158333	0.0175	0.0129167	0.00625	0.0166667	0.0154167	0.02375	0.02625	0.0245833	0.0245833	0.025	0.0279167
42.6305	0.0341667	0.03375	0.03875	0.0375	0.0370833	0.0341667	0.0366667	0.04375	0.0295833	0.035	0.035	0.0358333	0.0158333	0.0166667	0.01375	0.00625	0.0175	0.0175	0.0245833	0.0266667	0.0258333	0.0241667	0.025	0.0283333
42.8395	0.0341667	0.0354167	0.0379167	0.0375	0.0425	0.0341667	0.03625	0.04375	0.0291667	0.0354167	0.0341667	0.0354167	0.0158333	0.01625	0.01375	0.00666667	0.0175	0.0166667	0.0241667	0.0270833	0.0245833	0.02375	0.02625	0.0279167
43.0485	0.0341667	0.0345833	0.0395833	0.0366667	0.0454167	0.035	0.0375	0.0445833	0.0295833	0.0358333	0.0358333	0.0366667	0.01625	0.0175	0.0154167	0.00791667	0.0183333	0.0166667	0.0241667	0.0275	0.02625	0.025	0.0258333	0.0291667
43.2574	0.03375	0.035	0.04	0.0395833	0.0483333	0.035	0.0391667	0.0454167	0.0308333	0.03625	0.0358333	0.0370833	0.0170833	0.0191667	0.0145833	0.0075	0.0183333	0.0170833	0.0254167	0.0279167	0.02625	0.02625	0.0270833	0.0291667
43.4664	0.03375	0.0345833	0.0395833	0.0379167	0.0458333	0.0341667	0.0383333	0.0466667	0.0316667	0.0375	0.0366667	0.0358333	0.0170833	0.01875	0.0141667	0.00666667	0.0179167	0.01625	0.025	0.0283333	0.02625	0.0254167	0.0258333	0.03125
43.6754	0.0345833	0.03375	0.0408333	0.0375	0.0454167	0.0345833	0.0379167	0.0458333	0.0308333	0.0375	0.0366667	0.03625	0.0166667	0.0175	0.0133333	0.00625	0.0179167	0.01625	0.025	0.0283333	0.025	0.03125	0.02625	0.0291667
43.8843	0.0366667	0.035	0.0416667	0.04	0.0470833	0.0366667	0.0391667	0.04875	0.0304167	0.0370833	0.0379167	0.0395833	0.0175	0.01875	0.0141667	0.0075	0.0179167	0.0175	0.0245833	0.0291667	0.02625	0.02625	0.0279167	0.03
44.0933	0.0358333	0.035	0.0408333	0.03875	0.04625	0.035	0.0395833	0.0479167	0.0308333	0.0383333	0.0366667	0.0379167	0.0170833	0.0179167	0.0141667	0.00708333	0.0179167	0.01625	0.0245833	0.02875	0.0266667	0.0258333	0.0279167	0.03
44.3023	0.0358333	0.0358333	0.0425	0.04125	0.0470833	0.03625	0.0395833	0.0466667	0.03125	0.0383333	0.0391667	0.04	0.01625	0.0183333	0.0145833	0.0075	0.0183333	0.0175	0.0258333	0.0295833	0.02625	0.0254167	0.0275	0.0304167
44.5113	0.0358333	0.0354167	0.0425	0.0408333	0.04875	0.03625	0.04125	0.0508333	0.0325	0.0395833	0.0395833	0.0383333	0.0166667	0.0191667	0.0154167	0.00708333	0.0179167	0.01625	0.0266667	0.03	0.0270833	0.0275	0.02875	0.0304167
44.7203	0.0370833	0.0366667	0.0433333	0.0416667	0.0491667	0.03875	0.0408333	0.0504167	0.0325	0.04	0.0395833	0.0420833	0.0183333	0.0179167	0.015	0.00791667	0.01875	0.0183333	0.0270833	0.0304167	0.0275	0.0279167	0.0295833	0.0333333
44.9292	0.0379167	0.0366667	0.0441667	0.0429167	0.0475	0.0383333	0.0425	0.0516667	0.03375	0.04	0.0395833	0.04	0.0175	0.0183333	0.0141667	0.00791667	0.01875	0.0179167	0.0275	0.0308333	0.0279167	0.0283333	0.0291667	0.0329167
45.1382	0.0370833	0.0408333	0.0441667	0.0425	0.04875	0.0383333	0.0416667	0.0533333	0.03375	0.0404167	0.04	0.0408333	0.0170833	0.01875	0.015	0.0075	0.0183333	0.0183333	0.0270833	0.03125	0.0275	0.0279167	0.0295833	0.0333333
45.3472	0.0375	0.0375	0.0445833	0.0429167	0.0495833	0.0383333	0.04375	0.0504167	0.0341667	0.0408333	0.04125	0.0404167	0.0179167	0.0183333	0.0141667	0.00833333	0.0191667	0.0183333	0.0279167	0.03125	0.0291667	0.0279167	0.0308333	0.0325
45.5562	0.03875	0.0379167	0.04625	0.04375	0.05	0.04	0.0433333	0.0529167	0.03375	0.0395833	0.04375	0.0408333	0.0179167	0.01875	0.015	0.00791667	0.02	0.0175	0.02875	0.0320833	0.02875	0.02875	0.0295833	0.03375
45.7651	0.04	0.03875	0.04625	0.0445833	0.0504167	0.0395833	0.0433333	0.0529167	0.0341667	0.0404167	0.0416667	0.0425	0.01875	0.0195833	0.0141667	0.00791667	0.0195833	0.0175	0.02875	0.0333333	0.0295833	0.02875	0.0308333	0.0341667
45.9741	0.0395833	0.0395833	0.04625	0.0445833	0.0491667	0.0404167	0.0466667	0.0541667	0.035	0.0395833	0.0425	0.0441667	0.0175	0.01875	0.015	0.00791667	0.0191667	0.0191667	0.0291667	0.0325	0.0308333	0.0295833	0.0316667	0.03375
46.1831	0.0404167	0.04	0.0466667	0.0458333	0.0504167	0.04125	0.0454167	0.0566667	0.03625	0.0433333	0.0433333	0.0445833	0.0195833	0.0195833	0.0154167	0.00875	0.0191667	0.01875	0.0304167	0.0358333	0.0308333	0.0295833	0.0325	0.0358333
46.392	0.0404167	0.04	0.04875	0.0454167	0.05	0.0408333	0.0475	0.0558333	0.03625	0.04375	0.0433333	0.0433333	0.0183333	0.0195833	0.01625	0.00875	0.0195833	0.0183333	0.0304167	0.0345833	0.0308333	0.0295833	0.0329167	0.0345833
46.601	0.0408333	0.0416667	0.05	0.0483333	0.0495833	0.0429167	0.0470833	0.0558333	0.0375	0.0425	0.0445833	0.045	0.01875	0.02	0.015	0.00916667	0.0191667	0.0183333	0.03125	0.0354167	0.0320833	0.0304167	0.03375	0.0358333
46.81	0.0416667	0.04125	0.0475	0.0466667	0.0533333	0.0420833	0.0495833	0.0566667	0.0358333	0.04375	0.04375	0.0454167	0.01875	0.0191667	0.01625	0.0075	0.0191667	0.0179167	0.03125	0.0345833	0.03125	0.0308333	0.0329167	0.0354167
47.019	0.0429167	0.0420833	0.0504167	0.0483333	0.0541667	0.0433333	0.0491667	0.0579167	0.0370833	0.0466667	0.0454167	0.04625	0.0191667	0.0195833	0.0158333	0.00875	0.0204167	0.02	0.03125	0.03625	0.0320833	0.0304167	0.0329167	0.0358333
47.2279	0.0429167	0.04875	0.05125	0.0504167	0.0541667	0.0441667	0.04875	0.05625	0.0379167	0.04375	0.0454167	0.04625	0.0195833	0.0208333	0.0154167	0.01	0.0195833	0.0183333	0.0333333	0.0354167	0.0320833	0.03125	0.0345833	0.03625
47.4369	0.0433333	0.0441667	0.0508333	0.05	0.0541667	0.0441667	0.0533333	0.0591667	0.04	0.0445833	0.0466667	0.04625	0.0204167	0.02125	0.01625	0.00958333	0.0204167	0.025	0.0341667	0.0366667	0.0329167	0.0329167	0.0341667	0.0379167
47.6459	0.0454167	0.0441667	0.0516667	0.05	0.0554167	0.0441667	0.0529167	0.06125	0.04	0.0454167	0.0470833	0.0470833	0.0195833	0.02125	0.0154167	0.01	0.0204167	0.01875	0.0341667	0.0370833	0.03375	0.0333333	0.0358333	0.0379167
47.8548	0.0441667	0.0445833	0.0533333	0.0516667	0.05625	0.0454167	0.0516667	0.06	0.0404167	0.0445833	0.0479167	0.0479167	0.0208333	0.0208333	0.0170833	0.00916667	0.02	0.0183333	0.03375	0.0391667	0.03375	0.035	0.0358333	0.0375
48.0638	0.045	0.045	0.05375	0.0520833	0.05625	0.045	0.05375	0.0616667	0.0420833	0.04875	0.04875	0.0491667	0.0195833	0.0216667	0.01625	0.01	0.0204167	0.0191667	0.0354167	0.03875	0.035	0.0333333	0.0366667	0.03875
48.2728	0.0470833	0.0454167	0.05375	0.0520833	0.0704167	0.0458333	0.05625	0.06375	0.0441667	0.0479167	0.0495833	0.0495833	0.0204167	0.0208333	0.0175	0.01	0.0225	0.01875	0.0358333	0.03875	0.0345833	0.0341667	0.0370833	0.0379167
48.4817	0.0458333	0.0454167	0.055	0.0525	0.0675	0.0470833	0.0545833	0.0641667	0.0441667	0.0479167	0.0495833	0.0491667	0.0195833	0.0216667	0.0158333	0.00833333	0.02	0.0183333	0.0345833	0.0391667	0.0341667	0.0333333	0.0366667	0.0408333
48.6907	0.04625	0.0470833	0.0554167	0.0529167	0.06875	0.0466667	0.0545833	0.0645833	0.0416667	0.04875	0.0491667	0.0491667	0.0204167	0.0216667	0.0166667	0.00916667	0.0208333	0.0191667	0.0354167	0.04125	0.0354167	0.0341667	0.0379167	0.0395833
48.8997	0.0483333	0.0466667	0.0558333	0.05375	0.0679167	0.0470833	0.0570833	0.0658333	0.0429167	0.0533333	0.0495833	0.04875	0.0208333	0.02125	0.0179167	0.00916667	0.0208333	0.0195833	0.0375	0.04	0.0345833	0.0345833	0.03875	0.0404167
49.1087	0.0479167	0.04875	0.0579167	0.05625	0.06875	0.04875	0.0579167	0.0666667	0.04125	0.0491667	0.0504167	0.05125	0.02	0.0204167	0.01625	0.00875	0.0204167	0.0183333	0.0370833	0.0416667	0.0358333	0.035	0.0383333	0.0425
49.3177	0.0475	0.0479167	0.05625	0.05375	0.0666667	0.0470833	0.05875	0.06625	0.04375	0.0495833	0.05	0.0491667	0.0204167	0.0208333	0.01625	0.00833333	0.0208333	0.01875	0.0370833	0.04125	0.0366667	0.0345833	0.0375	0.04125
49.5266	0.05625	0.0491667	0.05875	0.0566667	0.0658333	0.0495833	0.0604167	0.0725	0.0454167	0.0520833	0.0529167	0.0520833	0.0208333	0.0225	0.0179167	0.00875	0.0208333	0.0208333	0.0383333	0.0420833	0.0370833	0.03625	0.0391667	0.04375
49.7356	0.0504167	0.05375	0.0608333	0.0570833	0.0541667	0.0508333	0.0641667	0.0670833	0.0441667	0.0516667	0.0525	0.0533333	0.0216667	0.02375	0.0175	0.0108333	0.0220833	0.0195833	0.0404167	0.0433333	0.0375	0.03625	0.0391667	0.04375
49.9446	0.0504167	0.0504167	0.06	0.0570833	0.0583333	0.0533333	0.0604167	0.0679167	0.0470833	0.0520833	0.0533333	0.05125	0.0225	0.0220833	0.0170833	0.00958333	0.0208333	0.0191667	0.0391667	0.0429167	0.03875	0.0366667	0.0416667	0.0429167
50.1536	0.0504167	0.05125	0.0608333	0.0604167	0.05625	0.0516667	0.0641667	0.0683333	0.05	0.0529167	0.05625	0.0516667	0.02125	0.0229167	0.0170833	0.00958333	0.0220833	0.0195833	0.0404167	0.045	0.0383333	0.0375	0.0408333	0.0441667
50.3626	0.0545833	0.0508333	0.0625	0.06	0.0608333	0.05125	0.065	0.0670833	0.04625	0.0541667	0.0554167	0.065	0.0216667	0.0229167	0.0170833	0.00958333	0.0216667	0.02	0.0404167	0.04375	0.03875	0.0375	0.0395833	0.0433333
50.5715	0.0516667	0.0529167	0.0633333	0.06	0.0608333	0.0516667	0.0641667	0.07	0.0504167	0.05375	0.05625	0.0566667	0.0216667	0.0216667	0.01625	0.00833333	0.02125	0.02	0.0404167	0.0441667	0.0395833	0.0383333	0.04125	0.04375
50.7805	0.0529167	0.0529167	0.0666667	0.0591667	0.0545833	0.0545833	0.06625	0.07125	0.0475	0.0558333	0.0566667	0.0554167	0.0216667	0.0229167	0.0175	0.01	0.0225	0.0208333	0.04125	0.0479167	0.0391667	0.0391667	0.04375	0.0441667
50.9894	0.0533333	0.055	0.0645833	0.06375	0.0575	0.0541667	0.0679167	0.0729167	0.0525	0.0604167	0.05875	0.0558333	0.0229167	0.02375	0.01875	0.0108333	0.0220833	0.0204167	0.0433333	0.0470833	0.0404167	0.0391667	0.0429167	0.0466667
51.1984	0.0575	0.0554167	0.0658333	0.0620833	0.0691667	0.05875	0.06875	0.075	0.055	0.0579167	0.0595833	0.05625	0.0233333	0.025	0.0195833	0.0108333	0.0233333	0.0208333	0.04375	0.0470833	0.0408333	0.0391667	0.0454167	0.0458333
51.4073	0.05375	0.0554167	0.0658333	0.0658333	0.0670833	0.0554167	0.0695833	0.075	0.0533333	0.0591667	0.0608333	0.0579167	0.0225	0.0229167	0.0191667	0.01125	0.0225	0.0208333	0.0445833	0.0483333	0.04125	0.04	0.0445833	0.0466667
51.6163	0.0554167	0.05625	0.06625	0.0629167	0.075	0.055	0.0741667	0.07625	0.0525	0.0616667	0.065	0.05875	0.0245833	0.0245833	0.01875	0.01125	0.0233333	0.02125	0.0441667	0.0495833	0.0425	0.04125	0.045	0.04625
51.8253	0.0558333	0.05875	0.06875	0.06375	0.0720833	0.05625	0.07	0.0804167	0.05625	0.0604167	0.0620833	0.0591667	0.0241667	0.0241667	0.0191667	0.0104167	0.0233333	0.0208333	0.0454167	0.05	0.0425	0.0404167	0.0458333	0.0475
52.0343	0.0579167	0.0579167	0.07	0.0654167	0.0779167	0.0579167	0.0729167	0.08	0.0566667	0.06125	0.0633333	0.0604167	0.02375	0.0233333	0.01875	0.01	0.0229167	0.0220833	0.0470833	0.0508333	0.0433333	0.0416667	0.04625	0.0470833
52.2433	0.0595833	0.0625	0.0775	0.0654167	0.07125	0.0583333	0.0758333	0.0795833	0.0583333	0.0625	0.0654167	0.0620833	0.02375	0.0245833	0.02	0.0108333	0.0229167	0.02125	0.0458333	0.0516667	0.0445833	0.0420833	0.0466667	0.04875
52.4523	0.0575	0.0591667	0.0695833	0.0675	0.0725	0.0575	0.0770833	0.0833333	0.0579167	0.06125	0.065	0.0575	0.0229167	0.0241667	0.0195833	0.0108333	0.0229167	0.02125	0.04875	0.05125	0.045	0.0420833	0.0475	0.0475
52.6612	0.0566667	0.065	0.0725	0.0695833	0.0775	0.0608333	0.0779167	0.0808333	0.0595833	0.0641667	0.06625	0.0633333	0.025	0.025	0.02	0.00958333	0.0233333	0.0216667	0.0483333	0.0541667	0.045	0.0441667	0.0483333	0.0491667
52.8702	0.0595833	0.0616667	0.0741667	0.07	0.0775	0.0608333	0.0833333	0.08375	0.0566667	0.0629167	0.0679167	0.0616667	0.02375	0.0254167	0.02	0.01125	0.0241667	0.0225	0.0483333	0.0554167	0.0458333	0.04375	0.0491667	0.0504167
53.0792	0.0595833	0.0629167	0.0754167	0.0691667	0.0795833	0.0608333	0.08125	0.0866667	0.0620833	0.0641667	0.0679167	0.06	0.025	0.0258333	0.02125	0.0120833	0.025	0.0216667	0.05	0.0558333	0.0495833	0.0495833	0.05125	0.0516667
53.2882	0.0625	0.0629167	0.0754167	0.0716667	0.08375	0.06125	0.0825	0.0895833	0.0608333	0.0666667	0.0695833	0.0608333	0.025	0.0266667	0.0208333	0.0116667	0.0241667	0.0208333	0.05125	0.0558333	0.0508333	0.0458333	0.0516667	0.0516667
53.4971	0.06375	0.06375	0.07625	0.0716667	0.0791667	0.0633333	0.0845833	0.0866667	0.0658333	0.0679167	0.0708333	0.0616667	0.02375	0.0266667	0.0208333	0.0120833	0.0241667	0.0225	0.0545833	0.0583333	0.0479167	0.0466667	0.0520833	0.05125
53.7061	0.0625	0.065	0.0775	0.0729167	0.0804167	0.0645833	0.0845833	0.08875	0.0629167	0.0729167	0.07375	0.0683333	0.0254167	0.0266667	0.0208333	0.0129167	0.0254167	0.0233333	0.0545833	0.0579167	0.04875	0.04625	0.0520833	0.0529167
53.915	0.0625	0.06625	0.0783333	0.07625	0.0808333	0.0641667	0.0870833	0.0920833	0.065	0.0695833	0.0733333	0.0670833	0.0258333	0.02625	0.02125	0.0116667	0.025	0.02375	0.0533333	0.0575	0.0495833	0.04875	0.0529167	0.0566667
54.124	0.0645833	0.0670833	0.08375	0.0729167	0.0825	0.0733333	0.0895833	0.095	0.06625	0.0729167	0.0733333	0.06875	0.02625	0.0275	0.0225	0.0133333	0.0245833	0.0241667	0.0579167	0.06	0.05125	0.04875	0.0533333	0.0545833
54.333	0.0641667	0.0675	0.0791667	0.0716667	0.065	0.0641667	0.0904167	0.0933333	0.0658333	0.0720833	0.07875	0.0704167	0.0266667	0.0266667	0.0220833	0.01375	0.0254167	0.0233333	0.0558333	0.0608333	0.0525	0.05	0.0554167	0.0541667
54.5419	0.0658333	0.0675	0.08125	0.08125	0.0858333	0.0675	0.0970833	0.0941667	0.06875	0.0725	0.0779167	0.0708333	0.0254167	0.0279167	0.0220833	0.0120833	0.0266667	0.0241667	0.0575	0.0629167	0.0520833	0.0491667	0.0566667	0.0558333
54.7509	0.0658333	0.0725	0.0816667	0.0758333	0.08875	0.0670833	0.1	0.09625	0.0691667	0.0729167	0.0791667	0.0729167	0.0275	0.0275	0.0216667	0.01375	0.02625	0.0245833	0.0579167	0.0633333	0.0529167	0.0508333	0.0583333	0.06
54.9599	0.0683333	0.0695833	0.08125	0.0754167	0.09	0.0670833	0.0954167	0.0958333	0.0733333	0.0725	0.08	0.0679167	0.0270833	0.0266667	0.0216667	0.0133333	0.0254167	0.0245833	0.0575	0.06375	0.0541667	0.05	0.0570833	0.0558333
55.1689	0.0675	0.0691667	0.0829167	0.0779167	0.0891667	0.0683333	0.0983333	0.1025	0.0770833	0.075	0.08125	0.07	0.0258333	0.0295833	0.0229167	0.0129167	0.0266667	0.0558333	0.06125	0.0670833	0.0558333	0.0554167	0.0616667	0.0566667
55.3779	0.0683333	0.0704167	0.0845833	0.0779167	0.0883333	0.06875	0.10375	0.0995833	0.0733333	0.07875	0.085	0.0725	0.0275	0.0283333	0.0216667	0.0116667	0.025	0.0245833	0.0616667	0.06625	0.055	0.0525	0.0604167	0.0575
55.5868	0.0745833	0.0754167	0.08625	0.0808333	0.0929167	0.0704167	0.102917	0.101667	0.0741667	0.0779167	0.0845833	0.0725	0.02875	0.0283333	0.0241667	0.0129167	0.0270833	0.0258333	0.0620833	0.0675	0.0570833	0.0583333	0.0608333	0.0604167
55.7958	0.07125	0.0733333	0.0883333	0.0854167	0.0916667	0.0725	0.107917	0.102083	0.0775	0.0791667	0.085	0.075	0.0279167	0.02875	0.02375	0.01375	0.0275	0.0245833	0.0645833	0.0691667	0.0570833	0.06	0.0629167	0.0583333
56.0048	0.0704167	0.0741667	0.0883333	0.0795833	0.0920833	0.0725	0.107917	0.1075	0.075	0.08125	0.08625	0.0766667	0.02875	0.02875	0.0229167	0.0133333	0.02625	0.0254167	0.0695833	0.07	0.05875	0.0608333	0.0629167	0.0620833
56.2138	0.0783333	0.0754167	0.0891667	0.0816667	0.0970833	0.0783333	0.109583	0.110833	0.0816667	0.0816667	0.0883333	0.0770833	0.0279167	0.0304167	0.02375	0.0125	0.0279167	0.0241667	0.06625	0.07125	0.0591667	0.0583333	0.0633333	0.06125
56.4227	0.0725	0.075	0.0891667	0.0820833	0.095	0.07375	0.109583	0.111667	0.08	0.08375	0.0883333	0.07625	0.0291667	0.03	0.0241667	0.0141667	0.0270833	0.02625	0.0683333	0.0725	0.0604167	0.0570833	0.0645833	0.0633333
56.6317	0.075	0.0783333	0.0929167	0.0858333	0.0954167	0.07625	0.115	0.115	0.08125	0.0875	0.0895833	0.08	0.0316667	0.03	0.0258333	0.015	0.02875	0.0258333	0.07	0.075	0.06125	0.0583333	0.0666667	0.0629167
56.8407	0.0741667	0.0783333	0.09375	0.08875	0.09625	0.0758333	0.117083	0.118333	0.0841667	0.08875	0.0916667	0.08125	0.02875	0.0295833	0.0245833	0.015	0.0283333	0.02625	0.0704167	0.08375	0.0629167	0.05875	0.0670833	0.0625
57.0496	0.0766667	0.07875	0.0933333	0.08875	0.100417	0.0804167	0.1175	0.125833	0.0879167	0.08875	0.0958333	0.0816667	0.03	0.0308333	0.0254167	0.01375	0.0283333	0.0283333	0.0725	0.0775	0.0633333	0.0604167	0.06875	0.0641667
57.2586	0.0766667	0.08	0.095	0.0908333	0.0970833	0.0775	0.1225	0.126667	0.0895833	0.0908333	0.0933333	0.0816667	0.0308333	0.0295833	0.0254167	0.015	0.0283333	0.0258333	0.0754167	0.0795833	0.0670833	0.06125	0.0704167	0.0658333
57.4676	0.07875	0.0825	0.0970833	0.0945833	0.0979167	0.0791667	0.12	0.121667	0.0908333	0.0975	0.0979167	0.0825	0.0304167	0.0304167	0.0258333	0.01375	0.02875	0.0254167	0.0754167	0.08125	0.0666667	0.0625	0.075	0.0666667
57.6766	0.0779167	0.0825	0.0975	0.0945833	0.102917	0.08	0.13	0.119583	0.0929167	0.0979167	0.0995833	0.0879167	0.0316667	0.0316667	0.0266667	0.0158333	0.03	0.0266667	0.0758333	0.0833333	0.0679167	0.0633333	0.0725	0.0666667
57.8856	0.0804167	0.08625	0.0991667	0.09625	0.102083	0.0808333	0.125417	0.1225	0.0975	0.095	0.0975	0.0875	0.0295833	0.0308333	0.02625	0.015	0.0304167	0.0258333	0.0791667	0.085	0.0691667	0.0641667	0.0754167	0.0695833
58.0946	0.0866667	0.08625	0.100833	0.0929167	0.10125	0.0820833	0.130833	0.122917	0.0975	0.1	0.100417	0.0904167	0.0304167	0.0354167	0.02625	0.01625	0.0304167	0.0279167	0.0804167	0.0875	0.06875	0.065	0.07625	0.0704167
58.3035	0.0820833	0.0875	0.10375	0.100417	0.105417	0.08125	0.134167	0.13375	0.0991667	0.104583	0.103333	0.0925	0.0304167	0.0325	0.02625	0.0154167	0.0304167	0.0270833	0.0825	0.08875	0.0725	0.06625	0.0770833	0.0704167
58.5125	0.0816667	0.0875	0.10625	0.09875	0.104583	0.0929167	0.134583	0.129583	0.0995833	0.0995833	0.107083	0.0929167	0.0333333	0.0325	0.0279167	0.01625	0.0304167	0.0283333	0.0829167	0.0925	0.0720833	0.0670833	0.0779167	0.0720833
58.7215	0.0866667	0.0908333	0.104583	0.0995833	0.11125	0.0854167	0.143333	0.139583	0.0995833	0.0991667	0.109167	0.0970833	0.03125	0.0325	0.0270833	0.0145833	0.03	0.0266667	0.0841667	0.0925	0.07375	0.0679167	0.0816667	0.0729167
58.9305	0.0858333	0.0904167	0.114583	0.0970833	0.108333	0.0870833	0.139583	0.137083	0.1025	0.10875	0.109167	0.1025	0.0325	0.0333333	0.02625	0.015	0.03	0.0283333	0.0895833	0.0979167	0.0808333	0.07125	0.0820833	0.0758333
59.1395	0.08625	0.09125	0.11	0.105	0.108333	0.0879167	0.145833	0.156667	0.10625	0.114167	0.115833	0.0970833	0.0325	0.0333333	0.02875	0.01625	0.03125	0.0295833	0.0883333	0.0995833	0.0766667	0.07125	0.08625	0.0766667
59.3484	0.0866667	0.0920833	0.107917	0.104583	0.109167	0.0875	0.152917	0.149167	0.107917	0.111667	0.1175	0.0979167	0.0329167	0.0333333	0.0283333	0.0170833	0.03125	0.0541667	0.0904167	0.100417	0.0791667	0.0725	0.08875	0.0791667
59.5574	0.0883333	0.0929167	0.110833	0.1075	0.110833	0.0895833	0.153333	0.163333	0.11875	0.117083	0.119583	0.105417	0.03375	0.0341667	0.0291667	0.0166667	0.0320833	0.0279167	0.0958333	0.105	0.0804167	0.0741667	0.0895833	0.0795833
59.7664	0.09	0.0970833	0.111667	0.109583	0.110417	0.0908333	0.157083	0.145833	0.12375	0.115833	0.12125	0.10375	0.0345833	0.035	0.0283333	0.0158333	0.0325	0.0295833	0.09625	0.1075	0.0829167	0.0754167	0.09	0.0791667
59.9754	0.09	0.0970833	0.115	0.110417	0.118333	0.0920833	0.165417	0.1625	0.122083	0.1275	0.12	0.113333	0.0358333	0.0345833	0.0279167	0.0166667	0.0325	0.0279167	0.0995833	0.110833	0.0845833	0.0775	0.0929167	0.0820833
60.1843	0.0916667	0.0991667	0.11375	0.11	0.12125	0.0925	0.161667	0.15	0.119167	0.1225	0.138333	0.105	0.03375	0.0341667	0.0279167	0.0175	0.03125	0.0283333	0.0991667	0.115417	0.08625	0.0779167	0.0958333	0.0833333
60.3933	0.0925	0.0983333	0.115417	0.109583	0.115833	0.0925	0.16375	0.172917	0.125417	0.115417	0.127083	0.109583	0.0395833	0.035	0.03	0.0179167	0.0325	0.0291667	0.104167	0.116667	0.0891667	0.0866667	0.0991667	0.0833333
60.6023	0.0954167	0.10125	0.119583	0.10875	0.118333	0.095	0.169583	0.1925	0.12375	0.12375	0.1275	0.112917	0.03625	0.0358333	0.0304167	0.0179167	0.0325	0.0291667	0.105417	0.124167	0.0925	0.0891667	0.102083	0.0854167
60.8113	0.0954167	0.10125	0.120417	0.114583	0.117083	0.0966667	0.16375	0.177083	0.130417	0.126667	0.14125	0.108333	0.0366667	0.0358333	0.0291667	0.0170833	0.0329167	0.0266667	0.105417	0.125833	0.0929167	0.09125	0.105	0.08875
61.0202	0.0979167	0.105417	0.1225	0.1175	0.118333	0.09875	0.181667	0.183333	0.125417	0.14875	0.132917	0.115	0.0354167	0.0375	0.03125	0.0183333	0.0329167	0.0283333	0.115833	0.131667	0.0958333	0.0929167	0.109583	0.08875
61.2292	0.0991667	0.112083	0.122917	0.1175	0.119583	0.0991667	0.176667	0.184583	0.131667	0.144583	0.13875	0.12	0.0379167	0.0375	0.0308333	0.0191667	0.0341667	0.0295833	0.116667	0.134167	0.0983333	0.0970833	0.11625	0.0916667
61.4382	0.0991667	0.1075	0.125417	0.128333	0.120417	0.10625	0.183333	0.165417	0.1375	0.134583	0.137917	0.120833	0.0370833	0.03875	0.0320833	0.0183333	0.0370833	0.0295833	0.12375	0.137917	0.102917	0.0979167	0.114583	0.0925
61.6472	0.10125	0.120833	0.126667	0.117917	0.122083	0.1025	0.186667	0.174583	0.135	0.129167	0.144167	0.123333	0.0375	0.0379167	0.0316667	0.0191667	0.0341667	0.03	0.12125	0.142917	0.105417	0.0929167	0.11625	0.101667
61.8561	0.107083	0.110833	0.129583	0.118333	0.12375	0.105	0.190417	0.2225	0.1425	0.137083	0.149167	0.12125	0.03875	0.0408333	0.0325	0.0191667	0.0341667	0.03125	0.1325	0.147917	0.106667	0.0970833	0.125833	0.105417
62.0651	0.117917	0.110417	0.131667	0.137917	0.121667	0.10375	0.195417	0.18875	0.1425	0.14625	0.142083	0.125	0.0391667	0.0395833	0.0308333	0.0183333	0.0345833	0.0304167	0.132917	0.156667	0.110417	0.0991667	0.1275	0.105833
62.2741	0.104583	0.112917	0.132083	0.125417	0.12	0.104583	0.196667	0.215417	0.145417	0.135	0.148333	0.1275	0.03875	0.0416667	0.0329167	0.02125	0.0345833	0.03125	0.14	0.159583	0.112083	0.103333	0.134167	0.104167
62.4831	0.107083	0.115	0.134583	0.129583	0.122917	0.106667	0.2025	0.181667	0.15375	0.146667	0.162917	0.132917	0.0391667	0.0391667	0.0325	0.0191667	0.0358333	0.0304167	0.141667	0.163333	0.11625	0.11125	0.136667	0.104583
62.692	0.10875	0.115833	0.13625	0.126667	0.12375	0.10625	0.202083	0.200417	0.152083	0.145	0.162083	0.135417	0.04	0.04	0.0341667	0.0208333	0.0354167	0.0304167	0.14625	0.171667	0.120417	0.11	0.141667	0.106667
62.901	0.11	0.123333	0.137917	0.144167	0.123333	0.10875	0.21125	0.247917	0.151667	0.152083	0.1575	0.137083	0.0404167	0.0420833	0.0341667	0.0208333	0.0345833	0.0320833	0.148333	0.175417	0.125417	0.12	0.143333	0.11125
63.11	0.109167	0.12875	0.1425	0.132083	0.137083	0.11	0.214583	0.237083	0.157083	0.148333	0.16875	0.14875	0.0420833	0.04125	0.035	0.0208333	0.0370833	0.0325	0.1575	0.181667	0.130833	0.11375	0.1475	0.1175
63.319	0.114583	0.141667	0.140417	0.131667	0.130833	0.112083	0.21125	0.246667	0.160417	0.14875	0.179583	0.156667	0.0408333	0.0408333	0.0333333	0.0208333	0.0370833	0.03125	0.159583	0.189167	0.13375	0.119583	0.151667	0.12125
63.5279	0.11375	0.122083	0.14375	0.147083	0.13875	0.124167	0.22125	0.192917	0.164583	0.15	0.16375	0.145417	0.0425	0.0441667	0.0379167	0.02125	0.0375	0.03375	0.16625	0.195417	0.14	0.124583	0.1575	0.12
63.7369	0.114583	0.122917	0.14625	0.136667	0.134167	0.119583	0.23	0.20375	0.167917	0.181667	0.16625	0.14875	0.0433333	0.04375	0.03625	0.0225	0.0370833	0.03375	0.174167	0.202917	0.142083	0.127917	0.165833	0.125
63.9459	0.1175	0.125417	0.147083	0.140417	0.137083	0.11875	0.227083	0.21375	0.182083	0.161667	0.171667	0.155417	0.0445833	0.0491667	0.03625	0.0220833	0.0383333	0.0325	0.175417	0.2075	0.149583	0.130417	0.176667	0.13375
64.1549	0.117083	0.126667	0.148333	0.13875	0.137917	0.117917	0.2325	0.207083	0.175	0.16	0.17375	0.157917	0.045	0.0416667	0.0366667	0.0216667	0.0379167	0.0325	0.183333	0.21375	0.15375	0.134167	0.17875	0.135
64.3639	0.1225	0.128333	0.15	0.144167	0.140417	0.119167	0.23625	0.2125	0.1825	0.164583	0.194583	0.16	0.045	0.0433333	0.0370833	0.0225	0.03875	0.0329167	0.190833	0.219167	0.15875	0.137917	0.187917	0.1375
64.5729	0.120833	0.129583	0.150833	0.13875	0.136667	0.120417	0.244167	0.219167	0.198333	0.165833	0.2225	0.165417	0.04625	0.0445833	0.0375	0.0216667	0.03875	0.03375	0.1925	0.231667	0.162083	0.144167	0.192083	0.142083
64.7818	0.124583	0.130417	0.158333	0.145417	0.140833	0.122083	0.247083	0.219167	0.184583	0.166667	0.18375	0.167083	0.0454167	0.0433333	0.0383333	0.0204167	0.03875	0.03375	0.202083	0.236667	0.167917	0.147083	0.19	0.143333
64.9908	0.12625	0.149167	0.156667	0.149167	0.142083	0.124167	0.247083	0.224583	0.18875	0.172083	0.18875	0.17	0.0441667	0.0458333	0.0391667	0.0204167	0.03875	0.0329167	0.204167	0.244167	0.172917	0.154583	0.20125	0.1525
65.1997	0.127083	0.136667	0.159583	0.1475	0.145417	0.126667	0.258333	0.23125	0.193333	0.1925	0.190833	0.173333	0.0470833	0.0454167	0.0391667	0.0229167	0.04125	0.0345833	0.211667	0.249583	0.179583	0.158333	0.209167	0.155
65.4087	0.1275	0.136667	0.160417	0.152917	0.169167	0.128333	0.257083	0.231667	0.1975	0.178333	0.194583	0.175	0.0458333	0.0454167	0.0395833	0.0225	0.03875	0.0341667	0.21625	0.255	0.1875	0.1625	0.219583	0.15625
65.6176	0.129167	0.13875	0.161667	0.149167	0.1475	0.129583	0.25875	0.235	0.2025	0.182917	0.2	0.185417	0.0495833	0.0475	0.04	0.0241667	0.0416667	0.0341667	0.223333	0.266667	0.193333	0.170833	0.224583	0.165
65.8265	0.130833	0.141667	0.165	0.155833	0.148333	0.130833	0.269167	0.2425	0.204583	0.188333	0.204167	0.185	0.0495833	0.0475	0.0420833	0.02375	0.0404167	0.0341667	0.233333	0.274583	0.198333	0.175833	0.232083	0.1675
66.0355	0.135833	0.144167	0.16875	0.172917	0.144583	0.140417	0.27875	0.254167	0.218333	0.195417	0.207083	0.18875	0.05	0.0491667	0.0408333	0.0241667	0.04125	0.0358333	0.240417	0.280417	0.205	0.182083	0.23625	0.175833
66.2445	0.136667	0.148333	0.169583	0.164167	0.145833	0.1375	0.278333	0.251667	0.214583	0.204167	0.2125	0.192917	0.05125	0.0504167	0.04125	0.0245833	0.0420833	0.0395833	0.25	0.289167	0.210417	0.19	0.249583	0.18375
66.4535	0.138333	0.147917	0.17	0.162083	0.17	0.137917	0.28	0.254167	0.218333	0.19875	0.216667	0.196667	0.0491667	0.0495833	0.0420833	0.025	0.0416667	0.0358333	0.25625	0.295833	0.21875	0.193333	0.252917	0.185417
66.6624	0.139167	0.149583	0.172917	0.16	0.155833	0.139167	0.285	0.262083	0.222917	0.240833	0.22	0.211667	0.0541667	0.0508333	0.0429167	0.0283333	0.0429167	0.0370833	0.264583	0.303333	0.225	0.198333	0.259583	0.194167
66.8714	0.141667	0.153333	0.1775	0.16625	0.16	0.14	0.30125	0.263333	0.226667	0.244167	0.222917	0.205	0.0533333	0.0516667	0.0433333	0.0245833	0.0441667	0.03875	0.270417	0.311667	0.2325	0.207917	0.269167	0.2025
67.0804	0.141667	0.152917	0.178333	0.165	0.144167	0.142917	0.292917	0.268333	0.23	0.205417	0.224583	0.20625	0.0533333	0.0516667	0.0441667	0.0254167	0.0433333	0.0375	0.2825	0.31875	0.236667	0.2125	0.2725	0.209167
67.2893	0.14375	0.1575	0.182083	0.1675	0.170833	0.144167	0.306667	0.2975	0.23625	0.210833	0.232917	0.213333	0.0545833	0.0529167	0.0458333	0.0266667	0.0445833	0.0383333	0.287083	0.326667	0.245833	0.220833	0.284167	0.214167
67.4983	0.145	0.168333	0.184167	0.169167	0.1675	0.145	0.306667	0.280833	0.24875	0.227083	0.262917	0.215417	0.0545833	0.05125	0.0458333	0.0266667	0.04375	0.0395833	0.291667	0.33375	0.252917	0.22625	0.291667	0.219167
67.7073	0.14875	0.165417	0.184583	0.196667	0.164583	0.147917	0.313333	0.285	0.24375	0.217917	0.240417	0.219167	0.05625	0.0533333	0.0470833	0.0258333	0.0445833	0.0391667	0.3025	0.341667	0.260417	0.233333	0.298333	0.229167
67.9162	0.165	0.165417	0.195417	0.215417	0.163333	0.150417	0.316667	0.290833	0.249167	0.2225	0.245417	0.225	0.0570833	0.0533333	0.0470833	0.0275	0.0458333	0.0391667	0.309583	0.34875	0.265417	0.238333	0.305	0.228333
68.1252	0.152917	0.166667	0.19125	0.203333	0.17125	0.1525	0.345833	0.295417	0.254583	0.228333	0.249583	0.229167	0.0579167	0.0545833	0.0479167	0.0279167	0.0445833	0.0395833	0.318333	0.357917	0.271667	0.247917	0.309167	0.235417
68.3342	0.153333	0.1675	0.20625	0.184583	0.17	0.152917	0.337083	0.302083	0.259167	0.230833	0.257917	0.233333	0.05875	0.0554167	0.04875	0.0279167	0.0479167	0.04	0.325	0.365833	0.28375	0.255417	0.321667	0.245
68.5431	0.15375	0.166667	0.193333	0.184167	0.169583	0.15375	0.33625	0.307917	0.264583	0.23625	0.261667	0.24375	0.0591667	0.0558333	0.0483333	0.0283333	0.0466667	0.0395833	0.3325	0.371667	0.286667	0.257917	0.327083	0.25125
68.7521	0.157083	0.170417	0.19625	0.191667	0.175833	0.156667	0.34	0.37875	0.2675	0.244167	0.264167	0.242917	0.0616667	0.05875	0.05125	0.0295833	0.0475	0.0391667	0.34125	0.38125	0.297917	0.270833	0.335833	0.259167
68.9611	0.175417	0.174167	0.201667	0.194583	0.179167	0.162083	0.35125	0.3325	0.274167	0.245417	0.269583	0.2475	0.0633333	0.05875	0.0525	0.0308333	0.0491667	0.0404167	0.3525	0.3925	0.305833	0.275	0.346667	0.265833
69.1701	0.160833	0.184167	0.20375	0.201667	0.191667	0.161667	0.3575	0.326667	0.279167	0.251667	0.27625	0.255	0.0616667	0.0566667	0.0495833	0.0320833	0.0483333	0.03875	0.355417	0.39875	0.310417	0.278333	0.3525	0.274167
69.3791	0.170833	0.1975	0.20375	0.202917	0.1825	0.16375	0.357917	0.330417	0.28375	0.255833	0.279167	0.25875	0.0645833	0.0604167	0.0625	0.03125	0.0491667	0.04	0.36125	0.407917	0.3175	0.28375	0.362083	0.282083
69.588	0.185	0.189583	0.207917	0.20125	0.186667	0.167083	0.365417	0.338333	0.288333	0.260833	0.28625	0.265	0.06375	0.0608333	0.0525	0.03125	0.0495833	0.0445833	0.370833	0.415	0.32625	0.303333	0.370833	0.289583
69.797	0.17	0.183333	0.2075	0.203333	0.192083	0.17	0.37375	0.345833	0.29625	0.265	0.2925	0.269583	0.065	0.0616667	0.0545833	0.0329167	0.0508333	0.0404167	0.383333	0.42375	0.333333	0.300417	0.377917	0.295
70.006	0.17375	0.195833	0.212083	0.227083	0.18875	0.215833	0.389167	0.349583	0.303333	0.269167	0.297917	0.272083	0.06625	0.0633333	0.05375	0.0320833	0.0516667	0.0416667	0.3925	0.429583	0.340417	0.307917	0.385	0.30375
70.215	0.199583	0.1875	0.215417	0.20875	0.1925	0.1725	0.39	0.3575	0.30625	0.27375	0.322917	0.279583	0.06625	0.06125	0.0566667	0.0366667	0.05125	0.04375	0.4025	0.43875	0.350417	0.315	0.392917	0.3125
70.4239	0.17625	0.190417	0.224167	0.25625	0.20625	0.191667	0.39	0.365	0.3125	0.280417	0.309167	0.282083	0.07	0.0641667	0.0570833	0.0325	0.0525	0.0454167	0.404583	0.44625	0.356667	0.326667	0.4025	0.319583
70.6329	0.173333	0.204167	0.214583	0.209583	0.20625	0.17875	0.3975	0.374583	0.318333	0.284583	0.315	0.289167	0.0691667	0.0645833	0.0558333	0.0333333	0.0525	0.0429167	0.41375	0.455417	0.36375	0.329167	0.405	0.322917
70.8419	0.180833	0.194167	0.224167	0.224583	0.213333	0.180833	0.407917	0.377917	0.323333	0.288333	0.317917	0.292083	0.07	0.06625	0.0591667	0.0333333	0.0525	0.045	0.42375	0.459583	0.372083	0.339167	0.412917	0.33375
71.0508	0.180833	0.195833	0.222917	0.215	0.1975	0.179583	0.414167	0.385	0.329167	0.2975	0.324167	0.2975	0.0725	0.0658333	0.0595833	0.03625	0.0541667	0.0454167	0.430833	0.466667	0.380417	0.34625	0.423333	0.34125
71.2598	0.18375	0.21625	0.229167	0.221667	0.180417	0.185	0.42125	0.390417	0.334583	0.30125	0.334167	0.30375	0.0720833	0.06875	0.0608333	0.0341667	0.0554167	0.045	0.433333	0.4725	0.387917	0.354583	0.43375	0.350417
71.4688	0.188333	0.209167	0.231667	0.234167	0.204583	0.1875	0.424167	0.396667	0.34375	0.304167	0.339583	0.310833	0.0741667	0.0675	0.06	0.035	0.0554167	0.0441667	0.44375	0.480417	0.395	0.3625	0.436667	0.359583
71.6778	0.19125	0.205833	0.234167	0.217917	0.215	0.192083	0.435417	0.405833	0.351667	0.310417	0.34625	0.3175	0.0775	0.0704167	0.0616667	0.0379167	0.0554167	0.0466667	0.458333	0.48625	0.402917	0.369583	0.447083	0.369583
71.8868	0.1925	0.208333	0.236667	0.234167	0.215833	0.219583	0.439583	0.414167	0.412917	0.315833	0.350417	0.323333	0.0754167	0.07	0.0629167	0.0383333	0.0575	0.04625	0.459583	0.490417	0.411667	0.379583	0.45375	0.37625
72.0957	0.200833	0.2075	0.251667	0.24375	0.22	0.19125	0.444167	0.417083	0.358333	0.322917	0.357083	0.329583	0.07875	0.07125	0.06375	0.0379167	0.0575	0.0479167	0.463333	0.499167	0.418333	0.383333	0.460417	0.38125
72.3047	0.205	0.2125	0.242083	0.228333	0.212917	0.219583	0.45125	0.425833	0.364167	0.328333	0.372083	0.339167	0.08125	0.0708333	0.065	0.03875	0.0570833	0.0475	0.470833	0.505	0.425417	0.39125	0.469167	0.387083
72.5137	0.20875	0.21875	0.247917	0.235	0.2025	0.19875	0.46	0.471667	0.37	0.391667	0.366667	0.337083	0.0829167	0.0745833	0.0675	0.04125	0.0604167	0.0504167	0.4825	0.51	0.434583	0.399167	0.475417	0.397917
72.7227	0.22	0.21875	0.253333	0.240417	0.223333	0.200417	0.470833	0.4375	0.376667	0.352083	0.369583	0.345417	0.08125	0.0725	0.06625	0.0391667	0.05875	0.0495833	0.492083	0.514583	0.438333	0.409167	0.48	0.405
72.9316	0.206667	0.221667	0.2525	0.27375	0.230833	0.202917	0.472083	0.453333	0.384583	0.3575	0.379583	0.35625	0.0825	0.07625	0.0691667	0.0391667	0.0604167	0.0495833	0.497083	0.5225	0.44625	0.415	0.489583	0.41375
73.1406	0.208333	0.225	0.264583	0.249583	0.2375	0.20625	0.485	0.456667	0.391667	0.365	0.387083	0.363333	0.0829167	0.0775	0.07	0.04125	0.0616667	0.0504167	0.504167	0.52875	0.452917	0.420833	0.495833	0.421667
73.3496	0.220417	0.245833	0.258333	0.265	0.22625	0.208333	0.48625	0.46	0.3975	0.36875	0.39625	0.370833	0.0854167	0.0775	0.0704167	0.0416667	0.0616667	0.0508333	0.504583	0.532083	0.456667	0.429167	0.502083	0.430417
73.5585	0.215	0.22875	0.260833	0.253333	0.232083	0.220417	0.497917	0.468333	0.435417	0.366667	0.400833	0.375417	0.09	0.0795833	0.0733333	0.0445833	0.0654167	0.0516667	0.515417	0.53625	0.464167	0.435417	0.510833	0.438333
73.7675	0.212917	0.229583	0.26375	0.287083	0.223333	0.212917	0.503333	0.475417	0.410417	0.37375	0.40875	0.385	0.09125	0.08	0.0745833	0.0454167	0.0633333	0.0516667	0.52	0.544167	0.4725	0.443333	0.520417	0.447917
73.9765	0.235417	0.235	0.267083	0.26625	0.234583	0.215	0.51625	0.489583	0.4175	0.380833	0.415	0.392917	0.0929167	0.0816667	0.07375	0.0441667	0.0658333	0.05375	0.526667	0.551667	0.48	0.45	0.522917	0.4525
74.1855	0.223333	0.24	0.282917	0.265	0.235417	0.22	0.513333	0.493333	0.424583	0.385	0.420417	0.40125	0.0954167	0.0833333	0.07625	0.045	0.0658333	0.05375	0.526667	0.553333	0.485417	0.45625	0.528333	0.46
74.3945	0.224583	0.260833	0.2775	0.269583	0.2425	0.222083	0.529167	0.50125	0.4325	0.3925	0.427917	0.40375	0.09625	0.0858333	0.0779167	0.04625	0.0670833	0.0554167	0.538333	0.559167	0.4925	0.4625	0.535	0.470833
74.6034	0.224167	0.24125	0.274167	0.286667	0.234583	0.220417	0.526667	0.504583	0.437083	0.4	0.43125	0.4175	0.0975	0.0866667	0.0791667	0.0475	0.0670833	0.0545833	0.539583	0.567917	0.503333	0.466667	0.542083	0.477083
74.8124	0.235	0.269167	0.278333	0.274583	0.225417	0.225417	0.535417	0.519583	0.448333	0.414583	0.4425	0.422917	0.100417	0.0920833	0.0795833	0.0483333	0.0675	0.0579167	0.549583	0.571667	0.50375	0.473333	0.55	0.4825
75.0214	0.232083	0.249583	0.28375	0.288333	0.2525	0.227083	0.550833	0.529583	0.454583	0.42125	0.453333	0.43125	0.1	0.09	0.0804167	0.0495833	0.0708333	0.0566667	0.555833	0.579583	0.507083	0.47875	0.555417	0.49
75.2304	0.235833	0.255417	0.287917	0.270833	0.251667	0.25125	0.555833	0.52625	0.468333	0.4225	0.455417	0.435417	0.103333	0.0979167	0.0833333	0.0491667	0.0704167	0.0579167	0.560417	0.579167	0.5125	0.485833	0.562083	0.495
75.4393	0.232917	0.2525	0.28625	0.280417	0.264167	0.275	0.55625	0.540833	0.474583	0.431667	0.468333	0.46375	0.103333	0.0916667	0.0816667	0.0554167	0.0704167	0.05625	0.565417	0.5875	0.517083	0.490417	0.566667	0.500417
75.6483	0.247917	0.264167	0.293333	0.28625	0.256667	0.238333	0.564583	0.5425	0.485833	0.437917	0.479583	0.45125	0.106667	0.0929167	0.0854167	0.0516667	0.0720833	0.0595833	0.574167	0.594167	0.525417	0.496667	0.569583	0.510417
75.8573	0.261667	0.27625	0.300417	0.290417	0.255833	0.23875	0.577083	0.56	0.561667	0.445417	0.493333	0.45875	0.108333	0.0958333	0.0883333	0.0516667	0.0725	0.0595833	0.576667	0.59875	0.530833	0.500417	0.57	0.521667
76.0663	0.247083	0.274167	0.299583	0.281667	0.274583	0.246667	0.57625	0.554583	0.489167	0.448333	0.49625	0.46875	0.11125	0.0979167	0.0879167	0.0529167	0.0745833	0.06	0.586667	0.601667	0.534583	0.507917	0.579583	0.528333
76.2752	0.253333	0.289583	0.300833	0.30375	0.264583	0.24375	0.590833	0.562917	0.503333	0.459167	0.504583	0.47375	0.1125	0.0966667	0.08875	0.0545833	0.0741667	0.0616667	0.589583	0.61	0.538333	0.51375	0.584167	0.529167
76.4842	0.263333	0.277083	0.305833	0.305833	0.280833	0.245833	0.592083	0.569167	0.506667	0.460833	0.496667	0.465417	0.11375	0.1	0.0904167	0.0545833	0.0745833	0.06125	0.58875	0.607083	0.543333	0.5175	0.58625	0.536667
76.6932	0.253333	0.2725	0.317083	0.32625	0.27	0.250417	0.600833	0.565417	0.5175	0.467083	0.510833	0.491667	0.115417	0.1	0.0933333	0.0554167	0.0875	0.0633333	0.595417	0.612917	0.549583	0.5225	0.591667	0.54625
76.9022	0.27875	0.280417	0.311667	0.32	0.29375	0.2525	0.597917	0.579583	0.514167	0.49	0.521667	0.495417	0.117083	0.104167	0.09375	0.0570833	0.0779167	0.0658333	0.599167	0.618333	0.5575	0.533333	0.5925	0.549583
77.1111	0.257083	0.27625	0.310833	0.320417	0.265	0.25375	0.612083	0.588333	0.520833	0.5375	0.53	0.506667	0.119167	0.100417	0.0954167	0.0583333	0.0791667	0.0666667	0.602083	0.62	0.562083	0.536667	0.602083	0.557917
77.3201	0.263333	0.282917	0.3175	0.312083	0.275833	0.256667	0.62125	0.594167	0.52625	0.494583	0.5375	0.517083	0.121667	0.104583	0.0983333	0.0583333	0.08125	0.0675	0.605	0.62125	0.565417	0.545833	0.607083	0.560417
77.529	0.264167	0.2875	0.322083	0.315	0.262917	0.260833	0.618333	0.6025	0.53375	0.4975	0.530833	0.510417	0.124583	0.106667	0.09875	0.05875	0.0804167	0.0666667	0.615	0.629167	0.570417	0.554167	0.613333	0.56375
77.738	0.2675	0.29	0.324583	0.324167	0.291667	0.265417	0.617083	0.60625	0.544583	0.507083	0.546667	0.542083	0.127917	0.11	0.10125	0.0604167	0.08375	0.0670833	0.612917	0.62875	0.572917	0.555	0.6125	0.570417
77.947	0.2725	0.294583	0.327083	0.320833	0.29375	0.293333	0.62625	0.61125	0.552917	0.518333	0.557083	0.532083	0.129583	0.11125	0.102917	0.0625	0.08375	0.0679167	0.61625	0.63	0.587083	0.55875	0.614583	0.577917
78.1559	0.274167	0.29875	0.337917	0.327917	0.295	0.292083	0.635417	0.619167	0.56	0.53875	0.572917	0.553333	0.133333	0.113333	0.102083	0.0654167	0.0854167	0.0679167	0.63125	0.636667	0.58125	0.561667	0.617083	0.577083
78.3649	0.278333	0.3275	0.334167	0.327083	0.297917	0.282083	0.644167	0.6525	0.56625	0.53625	0.585	0.552917	0.138333	0.116667	0.105	0.0658333	0.0870833	0.0695833	0.635	0.640833	0.587083	0.564583	0.62625	0.582917
78.5739	0.284583	0.30625	0.340833	0.352083	0.297917	0.284583	0.650833	0.655	0.568333	0.552083	0.58	0.560833	0.1375	0.1175	0.10625	0.0666667	0.0895833	0.0704167	0.635833	0.645	0.593333	0.570417	0.630417	0.58875
78.7828	0.285833	0.31875	0.350833	0.3425	0.300417	0.28	0.649167	0.65375	0.57875	0.555	0.582917	0.5875	0.13875	0.117083	0.109167	0.0691667	0.0895833	0.0704167	0.634583	0.645833	0.59125	0.57125	0.627917	0.598333
78.9918	0.294583	0.310833	0.34875	0.34	0.305833	0.28125	0.66	0.675	0.58375	0.559167	0.585833	0.561667	0.14125	0.12	0.109583	0.06875	0.08875	0.0720833	0.64	0.648333	0.598333	0.570417	0.635	0.606667
79.2008	0.31125	0.31625	0.3525	0.344167	0.311667	0.285	0.68	0.680417	0.588333	0.56625	0.59625	0.583333	0.146667	0.124167	0.1125	0.0708333	0.0929167	0.07375	0.646667	0.654167	0.605	0.578333	0.6375	0.616667
79.4098	0.29875	0.3175	0.37625	0.358333	0.315	0.287083	0.675833	0.689583	0.597917	0.572917	0.605833	0.5875	0.147083	0.122917	0.11625	0.0716667	0.0945833	0.075	0.649583	0.6575	0.607917	0.5825	0.642917	0.612083
79.6188	0.29875	0.32	0.36875	0.350417	0.314583	0.290417	0.6725	0.665833	0.614167	0.586667	0.6025	0.588333	0.149167	0.125417	0.11625	0.085	0.09375	0.07625	0.65	0.6625	0.608333	0.5875	0.650833	0.624583
79.8277	0.304167	0.325	0.364167	0.354167	0.320833	0.297083	0.684583	0.680833	0.61125	0.590417	0.611667	0.615417	0.152083	0.128333	0.117917	0.075	0.0958333	0.0766667	0.65875	0.661667	0.61	0.592083	0.648333	0.625417
80.0367	0.335417	0.329583	0.36625	0.3775	0.3225	0.295833	0.696667	0.6975	0.622083	0.594583	0.613333	0.60625	0.154167	0.132083	0.120833	0.0745833	0.0991667	0.0770833	0.6575	0.66625	0.615833	0.598333	0.654583	0.633333
80.2457	0.33	0.334167	0.369583	0.36375	0.328333	0.302917	0.695417	0.677917	0.623333	0.605	0.638333	0.61625	0.159583	0.134167	0.124583	0.0795833	0.100417	0.08	0.658333	0.669583	0.619583	0.602917	0.65625	0.63
80.4547	0.31875	0.362917	0.372083	0.36625	0.340417	0.303333	0.699167	0.6975	0.6275	0.60875	0.647083	0.6175	0.16	0.132917	0.125	0.0775	0.100833	0.07875	0.667917	0.671667	0.622083	0.605417	0.654583	0.6325
80.6636	0.314167	0.347083	0.374167	0.364583	0.3275	0.3075	0.694583	0.695417	0.6425	0.6125	0.649583	0.649167	0.164167	0.137083	0.125417	0.08125	0.10125	0.0804167	0.664583	0.672083	0.624167	0.6075	0.659167	0.637917
80.8726	0.326667	0.3425	0.37875	0.3775	0.337917	0.315833	0.703333	0.703333	0.639167	0.615	0.64875	0.637083	0.16875	0.140417	0.13	0.0845833	0.104167	0.0820833	0.676667	0.680833	0.62625	0.610833	0.665	0.647083
81.0815	0.321667	0.344583	0.383333	0.373333	0.315	0.315	0.7075	0.71	0.639583	0.62875	0.657917	0.662083	0.169583	0.14125	0.13	0.08375	0.106667	0.0841667	0.6725	0.67625	0.630833	0.609167	0.664167	0.648333
81.2905	0.326667	0.365417	0.387083	0.377083	0.334167	0.31875	0.712083	0.716667	0.6475	0.63375	0.6675	0.651667	0.172917	0.145	0.132917	0.0866667	0.107083	0.0829167	0.671667	0.680833	0.634167	0.614167	0.669167	0.652083
81.4995	0.34	0.365	0.387917	0.379167	0.34125	0.335	0.708333	0.742917	0.65	0.6425	0.674583	0.674167	0.175	0.145417	0.134167	0.08625	0.109583	0.0929167	0.679167	0.680833	0.63625	0.614583	0.66875	0.649167
81.7084	0.338333	0.35875	0.394583	0.388333	0.35625	0.337917	0.716667	0.745417	0.663333	0.67125	0.665	0.657083	0.179167	0.149167	0.137083	0.09	0.11125	0.0875	0.689583	0.68625	0.640833	0.62125	0.67375	0.654583
81.9174	0.34	0.35875	0.399583	0.387083	0.3525	0.33375	0.739167	0.73375	0.665833	0.667917	0.68	0.66125	0.183333	0.15125	0.139583	0.0920833	0.118333	0.0891667	0.681667	0.688333	0.646667	0.62625	0.675	0.654583
82.1264	0.36375	0.364583	0.402083	0.396667	0.364167	0.3325	0.729583	0.747083	0.6675	0.675	0.672917	0.677917	0.185417	0.1525	0.143333	0.09375	0.115417	0.0879167	0.67875	0.691667	0.647083	0.6275	0.675417	0.65625
82.3353	0.367083	0.36625	0.403333	0.391667	0.355833	0.343333	0.735417	0.75	0.660417	0.66875	0.685417	0.675417	0.191667	0.15625	0.146667	0.11	0.115	0.0916667	0.687917	0.69625	0.653333	0.630833	0.68	0.6575
82.5443	0.354167	0.369583	0.413333	0.442083	0.362917	0.338333	0.746667	0.814167	0.67375	0.697083	0.676667	0.697083	0.195833	0.155	0.146667	0.09625	0.115833	0.09125	0.691667	0.69875	0.652083	0.6325	0.684583	0.66375
82.7533	0.354583	0.388333	0.417083	0.408333	0.368333	0.343333	0.752083	0.76375	0.674583	0.667917	0.679583	0.714167	0.198333	0.160833	0.150833	0.0979167	0.11875	0.0945833	0.70125	0.704167	0.653333	0.637083	0.689167	0.666667
82.9623	0.358333	0.377917	0.42	0.408333	0.378333	0.347083	0.753333	0.754167	0.683333	0.677917	0.696667	0.724167	0.204167	0.16375	0.150417	0.100417	0.1225	0.0958333	0.69	0.702917	0.657083	0.64	0.686667	0.669167
83.1712	0.359167	0.378333	0.419583	0.4125	0.385417	0.350417	0.755833	0.78375	0.696667	0.703333	0.692917	0.713333	0.20375	0.164583	0.15375	0.104167	0.12125	0.0954167	0.692083	0.6975	0.655833	0.63875	0.68875	0.671667
83.3802	0.367083	0.387083	0.428333	0.4175	0.377917	0.383333	0.777917	0.787083	0.690833	0.690833	0.71875	0.709167	0.21125	0.16875	0.1575	0.10625	0.125	0.120417	0.6975	0.70125	0.662083	0.644167	0.691667	0.675
83.5892	0.374167	0.3875	0.450833	0.424167	0.3825	0.370417	0.76875	0.776667	0.694583	0.704167	0.697083	0.703333	0.212083	0.170833	0.159583	0.105833	0.12625	0.100833	0.6975	0.701667	0.66375	0.64125	0.690833	0.677083
83.7982	0.37375	0.389583	0.429167	0.42375	0.380833	0.36375	0.777917	0.805417	0.714583	0.720417	0.709583	0.73	0.217917	0.174167	0.164167	0.10875	0.129167	0.102917	0.691667	0.704583	0.665833	0.644167	0.694167	0.68875
84.0071	0.377083	0.3975	0.437083	0.43375	0.383333	0.385833	0.772917	0.810833	0.709583	0.73375	0.715417	0.707083	0.221667	0.1775	0.167917	0.1125	0.13125	0.104167	0.700833	0.707083	0.668333	0.650417	0.697083	0.686667
84.2161	0.38875	0.402083	0.444167	0.4325	0.417917	0.37125	0.792917	0.79625	0.71125	0.730417	0.7225	0.725	0.22375	0.177917	0.167083	0.117083	0.13375	0.10625	0.705	0.704167	0.671667	0.652917	0.69625	0.690417
84.425	0.42875	0.429583	0.442917	0.427917	0.420833	0.387917	0.778333	0.814583	0.719583	0.738333	0.735833	0.732083	0.2275	0.18125	0.172083	0.114167	0.135417	0.104583	0.702083	0.706667	0.671667	0.654167	0.6975	0.692083
84.634	0.386667	0.405417	0.447917	0.454583	0.414167	0.377083	0.784583	0.913333	0.719583	0.744167	0.739583	0.733333	0.227083	0.182917	0.17625	0.1175	0.137917	0.107083	0.70125	0.705833	0.672083	0.655	0.699583	0.698333
84.843	0.39625	0.42125	0.455	0.47875	0.412083	0.399583	0.794583	0.812917	0.735417	0.7675	0.735417	0.744167	0.23625	0.190417	0.179167	0.12125	0.141667	0.109583	0.705417	0.709583	0.677917	0.662083	0.704167	0.7075
85.052	0.3975	0.413333	0.4525	0.4425	0.409167	0.384583	0.776667	0.802083	0.73375	0.766667	0.748333	0.744167	0.236667	0.190417	0.1825	0.123333	0.142083	0.112917	0.705833	0.707917	0.679583	0.66125	0.704167	0.705417
85.261	0.399583	0.413333	0.458333	0.458333	0.413333	0.389583	0.775833	0.81125	0.739167	0.7725	0.781667	0.74125	0.242917	0.193333	0.18375	0.126667	0.142917	0.113333	0.707083	0.711667	0.678333	0.662917	0.70375	0.702917
85.47	0.4125	0.426667	0.470833	0.451667	0.422917	0.4025	0.796667	0.819583	0.73625	0.768333	0.76625	0.752917	0.2475	0.199167	0.187083	0.13	0.145417	0.114583	0.712917	0.710833	0.677083	0.667083	0.7025	0.706667
85.679	0.424167	0.42875	0.475417	0.465833	0.427917	0.4	0.809167	0.820417	0.747083	0.76875	0.7925	0.742083	0.251667	0.20125	0.19125	0.131667	0.147917	0.116667	0.714583	0.712083	0.680417	0.669583	0.705833	0.7025
85.8879	0.417917	0.430833	0.47375	0.469583	0.43125	0.40125	0.78625	0.82125	0.751667	0.774167	0.778333	0.7625	0.25875	0.205	0.1925	0.13375	0.152083	0.117083	0.708333	0.70875	0.678333	0.668333	0.707917	0.703333
86.0969	0.420833	0.43375	0.480417	0.477917	0.45625	0.40375	0.787083	0.815833	0.744167	0.779583	0.8	0.758333	0.26125	0.2075	0.195	0.135	0.1525	0.120833	0.710417	0.712083	0.69	0.673333	0.712917	0.707917
86.3058	0.4175	0.429583	0.474583	0.460417	0.434167	0.405833	0.795	0.819167	0.869583	0.776667	0.802083	0.779167	0.2675	0.21125	0.198333	0.13625	0.15125	0.122083	0.707917	0.71	0.682083	0.670833	0.710833	0.713333
86.5148	0.426667	0.477083	0.487083	0.490833	0.464583	0.4125	0.799167	0.814167	0.757917	0.774583	0.82875	0.785417	0.2675	0.214167	0.20125	0.14125	0.157083	0.12625	0.712917	0.709167	0.684167	0.670833	0.71625	0.7125
86.7238	0.455833	0.449583	0.490833	0.509583	0.445417	0.41625	0.802083	0.81	0.75625	0.77375	0.833333	0.782083	0.273333	0.21875	0.207083	0.141667	0.1625	0.125417	0.711667	0.709583	0.685833	0.67375	0.718333	0.717917
86.9328	0.440833	0.455833	0.50875	0.490417	0.449167	0.419583	0.811667	0.81375	0.759583	0.766667	0.825833	0.8025	0.280833	0.223333	0.21	0.144583	0.16125	0.126667	0.712083	0.709167	0.687083	0.675833	0.717083	0.718333
87.1417	0.442917	0.45625	0.497917	0.48375	0.474583	0.429583	0.810833	0.830417	0.77	0.7825	0.839583	0.788333	0.285	0.2275	0.214583	0.148333	0.164583	0.130833	0.711667	0.7075	0.685417	0.68	0.722917	0.717083
87.3507	0.44375	0.462917	0.501667	0.486667	0.458333	0.438333	0.79875	0.825833	0.7775	0.81	0.847083	0.770833	0.28875	0.228333	0.217083	0.152917	0.16625	0.132083	0.716667	0.707917	0.688333	0.686667	0.722917	0.715417
87.5596	0.456667	0.462083	0.509583	0.518333	0.471667	0.435417	0.79375	0.8375	0.777083	0.828333	0.83125	0.8025	0.294583	0.230833	0.219583	0.155833	0.168333	0.135417	0.720833	0.705833	0.687083	0.67625	0.720833	0.72125
87.7686	0.450417	0.465	0.51625	0.502083	0.48125	0.439583	0.822917	0.827083	0.785	0.845833	0.855	0.80625	0.300833	0.237917	0.220417	0.15875	0.170417	0.135	0.711667	0.705417	0.686667	0.683333	0.7225	0.72
87.9776	0.480833	0.469167	0.509167	0.513333	0.467083	0.442083	0.80875	0.832083	0.779167	0.850417	0.84375	0.81375	0.30875	0.237917	0.2275	0.157917	0.172083	0.13875	0.7075	0.70125	0.69	0.67625	0.719583	0.72
88.1865	0.457083	0.474583	0.527917	0.502917	0.475417	0.445	0.82375	0.889167	0.791667	0.829583	0.903333	0.8325	0.313333	0.245833	0.230417	0.160417	0.17625	0.139167	0.709583	0.702083	0.687083	0.67875	0.719583	0.723333
88.3955	0.4825	0.478333	0.52375	0.53875	0.48625	0.451667	0.8225	0.835	0.788333	0.832917	0.854583	0.832917	0.319167	0.246667	0.235417	0.164167	0.178333	0.143333	0.710417	0.702083	0.69125	0.680417	0.717083	0.724583
88.6045	0.471667	0.484167	0.524583	0.517083	0.51125	0.474583	0.82625	0.834583	0.7875	0.830417	0.837083	0.859167	0.32625	0.252083	0.239167	0.169583	0.182917	0.147083	0.712917	0.705417	0.689583	0.680833	0.718333	0.728333
88.8135	0.4725	0.4925	0.5425	0.514583	0.49875	0.455	0.81875	0.841667	0.791667	0.832083	0.8275	0.859167	0.329167	0.255	0.2425	0.171667	0.185833	0.147917	0.699583	0.6975	0.685417	0.692917	0.71625	0.725833
89.0224	0.48	0.50125	0.537083	0.53875	0.491667	0.464167	0.83	0.84375	0.78875	0.827083	0.822917	0.860833	0.340833	0.262917	0.249167	0.175417	0.190417	0.15125	0.709583	0.702083	0.689583	0.683333	0.719167	0.729583
89.2313	0.489167	0.492083	0.5325	0.525417	0.5075	0.464583	0.864583	0.954167	0.789583	0.844167	0.8425	0.86625	0.344167	0.26125	0.250417	0.17875	0.192083	0.155417	0.704167	0.695833	0.68625	0.679583	0.715	0.728333
89.4403	0.494167	0.500833	0.543333	0.5325	0.5	0.473333	0.827917	0.878333	0.790417	0.822083	0.8525	0.88375	0.34875	0.267083	0.262083	0.181667	0.194167	0.155417	0.70375	0.695833	0.694167	0.682083	0.714167	0.729583
89.6493	0.491667	0.5025	0.546667	0.534167	0.5025	0.47375	0.832917	0.869583	0.812917	0.8325	0.845417	0.885417	0.35625	0.272083	0.2625	0.185417	0.195833	0.157917	0.71	0.7	0.690417	0.68625	0.719167	0.7375
89.8582	0.509583	0.506667	0.554167	0.5375	0.519167	0.47625	0.845833	0.882083	0.800417	0.86625	0.837083	0.892083	0.359583	0.278333	0.265833	0.187083	0.200417	0.161667	0.700417	0.694583	0.685417	0.687083	0.719167	0.74125
90.0673	0.507917	0.505417	0.546667	0.53875	0.506667	0.534167	0.8325	0.85875	0.802917	0.89125	0.877917	0.895	0.367917	0.2775	0.273333	0.190833	0.204167	0.164167	0.697083	0.69375	0.684167	0.680417	0.719167	0.732083
90.2763	0.509167	0.506667	0.555	0.536667	0.5075	0.485833	0.835417	0.852083	0.805	0.890417	0.882083	0.893333	0.37625	0.287083	0.280833	0.195	0.207083	0.165417	0.696667	0.690833	0.684167	0.67875	0.7125	0.72875
90.4852	0.508333	0.524583	0.574167	0.543333	0.512917	0.48875	0.84375	0.85125	0.800833	0.902083	0.86375	0.887083	0.38875	0.289583	0.28375	0.198333	0.20875	0.167917	0.689583	0.69125	0.67875	0.675	0.706667	0.73375
90.6942	0.532083	0.5225	0.5625	0.56625	0.520833	0.49375	0.83625	0.87125	0.805	0.9225	0.871667	0.891667	0.392083	0.28875	0.284583	0.201667	0.212917	0.170833	0.69125	0.687917	0.681667	0.6775	0.705	0.734583
90.9032	0.529583	0.527083	0.584167	0.555	0.520417	0.496667	0.837917	0.87375	0.806667	0.906667	0.869167	0.881667	0.404167	0.297083	0.295	0.205833	0.215	0.175	0.695417	0.690833	0.680417	0.678333	0.705417	0.735833
91.1122	0.535417	0.529583	0.57375	0.565	0.525417	0.500417	0.837917	0.88375	0.802917	0.924583	0.879583	0.90375	0.40625	0.302083	0.297083	0.207917	0.219167	0.182917	0.691667	0.680833	0.675417	0.67625	0.700833	0.727917
91.3212	0.523333	0.53375	0.575	0.567917	0.501667	0.505417	0.835417	0.857083	0.809583	0.934167	0.882083	0.910417	0.4225	0.305833	0.292917	0.215	0.22375	0.185	0.687083	0.680417	0.677083	0.670417	0.701667	0.72125
91.5301	0.530417	0.538333	0.60625	0.575833	0.532917	0.515833	0.834167	0.870417	0.859583	0.948333	0.892083	0.8925	0.425	0.314583	0.304583	0.2175	0.22625	0.185	0.685	0.681667	0.675833	0.669583	0.7025	0.722083
91.7391	0.535833	0.54	0.584167	0.575833	0.539167	0.512083	0.822917	0.862083	0.80875	0.933333	0.870833	0.867083	0.432917	0.32375	0.302083	0.22125	0.224583	0.18875	0.685	0.679167	0.672083	0.66875	0.695	0.718333
91.9481	0.540417	0.541667	0.606667	0.6	0.545417	0.514167	0.838333	0.872917	0.843333	0.95375	0.882917	0.878333	0.45625	0.32875	0.312083	0.224167	0.23125	0.18625	0.6875	0.67625	0.673333	0.67125	0.699583	0.718333
92.157	0.55	0.544167	0.6125	0.571667	0.57	0.51875	0.831667	0.879167	0.817917	0.9475	0.885417	0.868333	0.44625	0.339167	0.361667	0.230833	0.235417	0.189583	0.6825	0.671667	0.67	0.665	0.695417	0.70875
92.366	0.54375	0.5625	0.600417	0.577917	0.561667	0.520833	0.83875	0.89875	0.815	0.967083	0.887917	0.85125	0.455	0.340417	0.3175	0.236667	0.241667	0.19	0.677917	0.67	0.669583	0.665417	0.6875	0.707917
92.575	0.545	0.54625	0.615833	0.57625	0.55375	0.5175	0.82375	0.880417	0.815833	0.947917	0.9675	0.865417	0.476667	0.349583	0.32875	0.237083	0.242083	0.1925	0.67	0.662083	0.661667	0.65875	0.685833	0.704167
92.7839	0.565833	0.585	0.607917	0.61875	0.56375	0.532083	0.841667	0.86	0.8175	0.9475	0.8875	0.860833	0.490833	0.357917	0.335417	0.245417	0.24875	0.197083	0.6775	0.664167	0.66625	0.664167	0.688333	0.707917
92.9929	0.573333	0.570417	0.605417	0.595417	0.564167	0.530833	0.842917	0.872917	0.823333	0.932917	0.886667	0.87125	0.51375	0.36125	0.34625	0.249583	0.249167	0.19875	0.6725	0.662083	0.66375	0.659583	0.68375	0.70375
93.2019	0.567917	0.574583	0.610417	0.587917	0.565833	0.534167	0.826667	0.86875	0.81625	0.954167	0.885417	0.8675	0.53	0.36875	0.349167	0.249167	0.25625	0.203333	0.668333	0.657917	0.658333	0.65625	0.677083	0.697917
93.4108	0.565417	0.564583	0.615417	0.595833	0.5725	0.538333	0.836667	0.860833	0.821667	0.967083	0.880833	0.867917	0.52875	0.369167	0.360417	0.253333	0.2625	0.205833	0.671667	0.659167	0.65875	0.6525	0.67625	0.702917
93.6198	0.57375	0.575417	0.6175	0.609583	0.6	0.542917	0.82625	0.8575	0.81875	0.957917	0.877917	0.860417	0.5475	0.450833	0.372917	0.260833	0.306667	0.21375	0.67	0.662083	0.66	0.651667	0.67375	0.69625
93.8288	0.574167	0.572917	0.61875	0.621667	0.582083	0.543333	0.81875	0.865833	0.821667	0.9725	0.897917	0.87	0.557917	0.390417	0.373333	0.262083	0.272083	0.211667	0.668333	0.657917	0.655417	0.65125	0.672083	0.692917
94.0377	0.585417	0.592083	0.63125	0.668333	0.590417	0.583333	0.90375	0.860417	0.825833	0.953333	0.886667	0.88	0.5275	0.39875	0.379167	0.274583	0.272917	0.218333	0.667917	0.657917	0.654583	0.65375	0.67	0.697083
94.2467	0.61375	0.584583	0.633333	0.630417	0.592083	0.554167	0.828333	0.862917	0.832083	0.958333	0.89	0.854167	0.542083	0.405417	0.41625	0.278333	0.275	0.22125	0.667917	0.65875	0.654583	0.652917	0.66875	0.69375
94.4557	0.59875	0.58875	0.629167	0.6325	0.589167	0.555417	0.815	0.863333	0.8275	0.945833	0.882917	0.861667	0.575833	0.425417	0.401667	0.281667	0.280833	0.5625	0.660417	0.652083	0.647917	0.64375	0.66375	0.68125
94.6646	0.62125	0.584583	0.628333	0.616667	0.602083	0.557917	0.821667	0.857917	0.822083	0.949583	0.887917	0.859167	0.5675	0.415417	0.455	0.288333	0.286667	0.22875	0.665417	0.65125	0.65	0.6425	0.664583	0.683333
94.8736	0.601667	0.595833	0.636667	0.685417	0.609167	0.585	0.81625	0.857917	0.824583	0.938333	0.8875	0.862917	0.557083	0.433333	0.445417	0.304167	0.295	0.229583	0.668333	0.649583	0.647083	0.645833	0.661667	0.68125
95.0825	0.6075	0.597083	0.652083	0.632083	0.6025	0.567917	0.8325	0.917917	0.823333	0.92875	0.87875	0.863333	0.561667	0.455	0.425	0.300833	0.300417	0.237917	0.663333	0.65	0.645833	0.645417	0.662917	0.680417
95.2915	0.61625	0.595417	0.640417	0.66625	0.599167	0.572083	0.855833	0.8675	0.822083	0.916667	0.884167	0.867083	0.575417	0.4575	0.44	0.315	0.3075	0.240417	0.660417	0.646667	0.645833	0.649583	0.656667	0.68
95.5005	0.635833	0.599583	0.657917	0.631667	0.619167	0.572083	0.820417	0.8525	0.81875	0.8975	0.88625	0.86875	0.609167	0.455	0.530833	0.325	0.320417	0.247917	0.659583	0.6475	0.645	0.645	0.655417	0.68375
95.7094	0.665	0.612083	0.654583	0.641667	0.612917	0.57625	0.824583	0.875	0.81875	0.900417	0.885833	0.87125	0.615833	0.473333	0.47125	0.319167	0.320833	0.249583	0.66125	0.6475	0.6475	0.642083	0.655833	0.682083
95.9184	0.6125	0.605833	0.655417	0.638333	0.626667	0.595833	0.807083	0.851667	0.815417	0.90875	0.899167	0.889167	0.64875	0.46875	0.461667	0.327917	0.334167	0.25625	0.6575	0.646667	0.642917	0.639583	0.650833	0.676667
96.1274	0.61625	0.607917	0.654167	0.64375	0.62	0.587083	0.81	0.855417	0.8175	0.906667	0.885	0.8725	0.639583	0.503333	0.48625	0.335	0.380417	0.257917	0.65	0.6425	0.638333	0.635417	0.648333	0.67125
96.3363	0.622917	0.629167	0.671667	0.694167	0.645417	0.584167	0.807917	0.854583	0.815	0.887917	0.8775	0.867917	0.647917	0.504583	0.472083	0.342083	0.34375	0.265833	0.652083	0.64375	0.64125	0.63375	0.64875	0.665
96.5453	0.63375	0.6175	0.677083	0.652083	0.641667	0.59	0.815	0.864583	0.810417	0.880417	0.86125	0.855833	0.660833	0.51625	0.490417	0.344583	0.34875	0.271667	0.654583	0.64	0.63875	0.632917	0.649583	0.665417
96.7542	0.620417	0.613333	0.658333	0.63875	0.625833	0.5875	0.803333	0.870833	0.82125	0.88875	0.9075	0.872917	0.676667	0.525417	0.5	0.354167	0.362917	0.275	0.645833	0.649167	0.652083	0.632083	0.650417	0.667083
96.9632	0.630833	0.619167	0.67125	0.654583	0.630833	0.595	0.798333	0.847917	0.816667	0.88375	0.87625	0.865833	0.673333	0.51375	0.515417	0.359167	0.3575	0.284167	0.654167	0.642083	0.64	0.628333	0.644167	0.666667
97.1721	0.660417	0.636667	0.67625	0.660833	0.65125	0.64625	0.810417	0.8475	0.817917	0.879167	0.895833	0.857083	0.666667	0.53	0.485417	0.36875	0.3625	0.282917	0.65375	0.64	0.64	0.632083	0.648333	0.6625
97.3811	0.636667	0.627083	0.677083	0.652917	0.635	0.597083	0.796667	0.84375	0.854167	0.900417	0.869583	0.879167	0.689583	0.533333	0.503333	0.380833	0.387083	0.282917	0.649583	0.63875	0.632917	0.625833	0.642917	0.657917
97.5901	0.645833	0.630417	0.67625	0.66625	0.665	0.601667	0.800833	0.84125	0.9325	0.890833	0.86125	0.88375	0.739167	0.550833	0.528333	0.39375	0.392083	0.300417	0.651667	0.637083	0.63	0.627083	0.639583	0.655417
97.799	0.65125	0.63875	0.697917	0.769583	0.651667	0.610833	0.804167	0.829167	0.809167	0.889583	0.855	0.88375	0.719583	0.54375	0.520833	0.397917	0.394583	0.304167	0.651667	0.63875	0.63625	0.62875	0.643333	0.66
98.008	0.657917	0.646667	0.67875	0.68	0.655833	0.611667	0.792917	0.865417	0.845833	0.879167	0.85	0.886667	0.702917	0.5775	0.526667	0.4	0.401667	0.3	0.642083	0.6375	0.634583	0.627083	0.641667	0.66
98.2169	0.64625	0.63125	0.686667	0.670833	0.655833	0.614167	0.79375	0.840833	0.810833	0.880833	0.82625	0.883333	0.739583	0.56875	0.557083	0.424583	0.405	0.307917	0.638333	0.6375	0.630833	0.623333	0.642917	0.6575
98.4259	0.660833	0.654583	0.692083	0.684167	0.670417	0.620833	0.797917	0.832083	0.814167	0.877083	0.81875	0.876667	0.709167	0.557083	0.544583	0.440417	0.415	0.312083	0.645833	0.63625	0.632083	0.625	0.641667	0.653333
98.6349	0.659583	0.657083	0.694167	0.67875	0.68125	0.685833	0.79375	0.829583	0.809167	0.86625	0.847083	0.889167	0.743333	0.590833	0.562083	0.444167	0.410417	0.316667	0.6425	0.635833	0.629583	0.624167	0.638333	0.65375
98.8439	0.6625	0.649167	0.690417	0.671667	0.665833	0.619167	0.793333	0.827917	0.817083	0.879583	0.853333	0.912083	0.751667	0.599167	0.5675	0.45625	0.415833	0.320417	0.650417	0.639583	0.631667	0.622083	0.640833	0.6525
99.0528	0.669583	0.649167	0.70875	0.684583	0.665417	0.625	0.78375	0.8275	0.81125	0.875833	0.873333	0.915	0.774583	0.630833	0.570833	0.450417	0.443333	0.331667	0.642917	0.632917	0.626667	0.620833	0.63875	0.647917
99.2618	0.675417	0.654583	0.700417	0.685417	0.67	0.631667	0.798333	0.825	0.809583	0.877917	0.854583	0.9025	0.762917	0.595417	0.58375	0.475417	0.44375	0.342917	0.647083	0.63625	0.63125	0.62375	0.635417	0.647917
99.4708	0.705417	0.675833	0.709583	0.700833	0.665833	0.669167	0.784583	0.825833	0.80875	0.889167	0.862917	0.894583	0.741667	0.622917	0.592917	0.47375	0.445833	0.34375	0.644583	0.633333	0.628333	0.624167	0.635	0.645833
99.6797	0.67375	0.6875	0.704583	0.71625	0.667917	0.644583	0.779167	0.825417	0.8025	0.88125	0.859583	0.89375	0.7525	0.671667	0.632083	0.51875	0.446667	0.355833	0.63625	0.63125	0.621667	0.620833	0.632917	0.639167
99.8887	0.714583	0.690417	0.717917	0.702917	0.679167	0.644583	0.7925	0.830833	0.807917	0.892917	0.827917	0.885417	0.772917	0.64	0.611667	0.522083	0.456667	0.3675	0.648333	0.63125	0.629583	0.625	0.633333	0.6425
100.098	0.697917	0.65875	0.70375	0.714167	0.675	0.64375	0.7775	0.81375	0.807083	0.87875	0.810833	0.885417	0.815417	0.63875	0.610833	0.496667	0.471667	0.37625	0.64375	0.6325	0.627917	0.6225	0.63375	0.639583
100.307	0.70125	0.68	0.71625	0.719167	0.688333	0.644167	0.784167	0.814167	0.80125	0.872917	0.809583	0.87125	0.792917	0.6425	0.62	0.534167	0.490833	0.3725	0.639167	0.62875	0.62375	0.616667	0.631667	0.6375
100.516	0.69625	0.69	0.718333	0.734167	0.692083	0.647917	0.7925	0.8125	0.80125	0.88625	0.8075	0.867917	0.777917	0.675833	0.635	0.537083	0.492083	0.382917	0.64375	0.629167	0.62125	0.619583	0.63	0.63375
100.725	0.702917	0.697917	0.7325	0.717083	0.68875	0.652083	0.78125	0.806667	0.793333	0.890417	0.803333	0.861667	0.8175	0.68875	0.647917	0.565833	0.50875	0.398333	0.639167	0.629583	0.620417	0.617917	0.627917	0.634583
100.933	0.71375	0.69875	0.733333	0.706667	0.69625	0.650417	0.778333	0.805	0.792917	0.90125	0.804583	0.864167	0.83625	0.689167	0.657083	0.552917	0.524167	0.41875	0.638333	0.6275	0.61875	0.61625	0.625	0.631667
101.142	0.697083	0.675833	0.72625	0.707083	0.698333	0.659583	0.78	0.8075	0.793333	0.898333	0.810833	0.8675	0.860833	0.685833	0.680417	0.570417	0.50875	0.427917	0.635833	0.626667	0.62375	0.6125	0.625	0.630833
101.352	0.720833	0.681667	0.72	0.720417	0.6925	0.66375	0.76875	0.80625	0.797083	0.887917	0.805417	0.862083	0.87	0.730417	0.722917	0.560833	0.520833	0.42	0.634583	0.629167	0.617917	0.615417	0.62375	0.632917
101.56	0.712917	0.67875	0.72375	0.712083	0.70125	0.669583	0.767917	0.8025	0.789583	0.87625	0.80875	0.850417	0.855	0.68125	0.6825	0.546667	0.53125	0.435417	0.634167	0.6275	0.616667	0.615	0.626667	0.629167
101.769	0.709583	0.70875	0.740833	0.745417	0.705	0.664583	0.775833	0.797917	0.7875	0.87625	0.7925	0.8575	0.84625	0.7025	0.699583	0.56375	0.540833	0.434167	0.639167	0.625417	0.621667	0.614583	0.62375	0.625417
101.978	0.71	0.685	0.733333	0.7225	0.718333	0.660833	0.768333	0.804167	0.787917	0.896667	0.804167	0.859583	0.837917	0.722083	0.718333	0.555833	0.549583	0.45375	0.639583	0.625833	0.617917	0.61375	0.625	0.624167
102.187	0.716667	0.71375	0.734167	0.72	0.709583	0.668333	0.765	0.805417	0.899583	0.884583	0.800833	0.86375	0.87875	0.717917	0.707917	0.568333	0.5575	0.4575	0.6375	0.6275	0.618333	0.613333	0.62375	0.626667
102.396	0.734583	0.704167	0.742917	0.7325	0.71375	0.687083	0.771667	0.790417	0.783333	0.88	0.78125	0.8475	0.910417	0.748333	0.733333	0.592917	0.730833	0.48375	0.64125	0.627917	0.619583	0.613333	0.622083	0.625
102.605	0.712083	0.690833	0.738333	0.720833	0.717917	0.676667	0.767917	0.789167	0.779167	0.8875	0.782917	0.84125	0.916667	0.736667	0.717917	0.585	0.56875	0.475417	0.635833	0.62375	0.617083	0.606667	0.620833	0.625417
102.814	0.735833	0.713333	0.759167	0.747083	0.728333	0.680417	0.766667	0.78875	0.781667	0.880417	0.776667	0.82	0.936667	0.785833	0.740833	0.617083	0.5925	0.475	0.6375	0.622917	0.616667	0.60625	0.619167	0.621667
103.023	0.742917	0.705833	0.777083	0.7475	0.735	0.67875	0.760417	0.78625	0.77875	0.880417	0.779167	0.84875	0.924167	0.769583	0.790833	0.655417	0.629167	0.490417	0.636667	0.622917	0.612917	0.603333	0.619167	0.621667
103.232	0.722917	0.69875	0.7475	0.75875	0.72625	0.68875	0.764583	0.789583	0.787083	0.879167	0.785	0.829583	0.93625	0.762083	0.781667	0.625833	0.635417	0.531667	0.629583	0.619583	0.614167	0.609167	0.621667	0.620833
103.441	0.775417	0.707917	0.757917	0.745833	0.784583	0.68125	0.764583	0.785	0.775417	0.865	0.781667	0.824583	0.962917	0.8125	0.772917	0.66	0.650833	0.526667	0.634583	0.62375	0.61375	0.605417	0.61625	0.62
103.65	0.739583	0.707917	0.760417	0.739583	0.735833	0.688333	0.75625	0.78	0.774583	0.867917	0.776667	0.8325	0.9325	0.775	0.739583	0.7	0.6425	0.894167	0.63375	0.621667	0.61375	0.605	0.618333	0.620417
103.859	0.725	0.7125	0.750833	0.7575	0.73	0.687083	0.755417	0.78375	0.77625	0.868333	0.76875	0.825	0.925	0.803333	0.741667	0.670833	0.654583	0.542083	0.629167	0.620417	0.61	0.6075	0.62	0.61875
104.068	0.755417	0.724167	0.780833	0.778333	0.740417	0.719583	0.756667	0.7775	0.770833	0.86625	0.892083	0.8175	0.95125	0.798333	0.78125	0.720417	0.63375	0.57625	0.639167	0.621667	0.61125	0.608333	0.614583	0.625417
104.277	0.76875	0.724583	0.765833	0.750417	0.757917	0.691667	0.75375	0.784583	0.7675	0.873333	0.77625	0.817083	0.92125	0.82	0.794167	0.767083	0.6575	0.569583	0.627083	0.619167	0.611667	0.604167	0.615	0.615833
104.486	0.775833	0.71375	0.758333	0.742917	0.746667	0.6875	0.747917	0.786667	0.762917	0.875417	0.784167	0.80625	0.954583	0.807917	0.792917	0.778333	0.648333	0.545833	0.625417	0.61625	0.608333	0.601667	0.614583	0.614167
104.695	0.748333	0.71125	0.774167	0.737083	0.757917	0.6925	0.75625	0.78375	0.765	0.86625	0.78125	0.817083	0.9325	0.977917	0.82875	0.75625	0.662917	0.60875	0.635417	0.618333	0.608333	0.6	0.615417	0.614167
104.904	0.87125	0.72	0.769167	0.757083	0.75375	0.7025	0.75375	0.780417	0.765	0.867917	0.767083	0.809583	0.95125	0.81875	0.851667	0.74	0.676667	0.76	0.62625	0.6175	0.612083	0.605417	0.617083	0.61625
105.113	0.7475	0.7225	0.759167	0.744167	0.7375	0.69125	0.748333	0.78125	0.763333	0.850417	0.762083	0.814167	0.917083	0.82125	0.845	0.740833	0.883333	0.622083	0.62875	0.613333	0.605833	0.60125	0.61375	0.612917
105.322	0.804167	0.717917	0.764583	0.759583	0.747083	0.697083	0.7475	0.7775	0.76	0.85125	0.7675	0.8175	0.945	0.84	0.804167	0.768333	0.700417	0.63125	0.627917	0.61625	0.610417	0.60375	0.615833	0.61375
105.531	0.8425	0.73	0.790833	0.78375	0.754583	0.702083	0.74125	0.776667	0.75375	0.832917	0.76125	0.825	0.935	0.83125	0.79875	0.7675	0.702083	0.595833	0.625417	0.613333	0.60375	0.598333	0.611667	0.612083
105.74	0.8475	0.7575	0.78125	0.762083	0.773333	0.707083	0.744167	0.77625	0.75125	0.824583	0.76	0.813333	0.949167	0.844167	0.805	0.755833	0.712083	0.61	0.62875	0.615417	0.605417	0.602083	0.61125	0.608333
105.949	0.870417	0.74875	0.787917	0.770833	0.772917	0.712083	0.744583	0.76625	0.751667	0.819583	0.750417	0.8125	0.940417	0.841667	0.823333	0.756667	0.7375	0.62	0.625417	0.615833	0.604583	0.59875	0.612917	0.610833
106.158	0.893333	0.732917	0.780417	0.767917	0.769583	0.707083	0.7475	0.777083	0.75125	0.817083	0.747917	0.803333	0.919583	0.89	0.850417	0.777083	0.739583	0.6225	0.624583	0.612083	0.603333	0.597917	0.610417	0.612083
106.367	0.882917	0.754167	0.7825	0.790417	0.7925	0.707917	0.748333	0.7725	0.752083	0.819583	0.745417	0.79125	0.922917	0.869167	0.86375	0.792917	0.745	0.634167	0.624583	0.613333	0.60875	0.601667	0.613333	0.61375
106.576	0.8975	0.727917	0.77375	0.834583	0.764583	0.705417	0.780833	0.802083	0.75	0.826667	0.747083	0.800833	0.919167	0.89875	0.860833	0.797917	0.76375	0.675833	0.62375	0.6125	0.60375	0.596667	0.61	0.60875
106.785	0.882917	0.744583	0.8	0.776667	0.787083	0.726667	0.7425	0.76375	0.7525	0.822917	0.747083	0.80125	0.919167	0.909583	0.907083	0.795833	0.762083	0.673333	0.620833	0.61	0.60125	0.595417	0.608333	0.605833
106.994	0.877083	0.744167	0.786667	0.77875	0.775833	0.7175	0.741667	0.76625	0.748333	0.82125	0.745417	0.8025	0.925417	0.898333	0.8775	0.862917	0.800833	0.697083	0.6175	0.61	0.6025	0.59875	0.61125	0.609583
107.203	0.846667	0.76125	0.789167	0.774167	0.773333	0.724583	0.745417	0.76375	0.74625	0.824583	0.741667	0.799583	0.93375	0.889167	0.880833	0.854167	0.806667	0.71	0.61875	0.609583	0.602083	0.595833	0.61125	0.607917
107.412	0.89625	0.74875	0.795	0.78625	0.782917	0.718333	0.742917	0.75875	0.74	0.817083	0.735833	0.794583	0.942083	0.908333	0.89375	0.867917	0.834167	0.73375	0.623333	0.60875	0.60375	0.593333	0.607083	0.609167
107.621	0.91375	0.76375	0.79125	0.774583	0.780833	0.755417	0.735417	0.760417	0.742083	0.815417	0.740833	0.79625	0.92	0.900833	0.863333	0.855833	0.818333	0.738333	0.618333	0.6125	0.602917	0.5925	0.609583	0.608333
107.829	0.905	0.74875	0.801667	0.782917	0.824583	0.725833	0.744167	0.759167	0.7425	0.81625	0.735833	0.789167	0.911667	0.922917	0.881667	0.9125	0.837083	0.7025	0.62625	0.615833	0.6025	0.597083	0.608333	0.605
108.038	0.912917	0.750417	0.793333	0.777917	0.788333	0.754167	0.745	0.762083	0.7375	0.812083	0.736667	0.789583	0.931667	0.948333	0.885833	0.917083	1.03167	0.74125	0.62375	0.609167	0.599167	0.589583	0.60625	0.604583
108.247	0.8975	0.774583	0.794583	0.779583	0.78875	0.72125	0.734167	0.766667	0.7375	0.807917	0.736667	0.786667	0.92875	0.946667	0.8925	0.944167	0.82125	0.752917	0.622083	0.608333	0.599583	0.594167	0.6075	0.605833
108.456	0.915417	0.755833	0.7975	0.779167	0.794583	0.762917	0.735833	0.762083	0.735	0.792917	0.735833	0.78875	0.929167	0.9375	0.87625	0.929583	0.845833	0.766667	0.617917	0.607083	0.596667	0.5925	0.604583	0.600417
108.665	0.909583	0.754167	0.795	0.783333	0.787083	0.724583	0.735	0.7525	0.734167	0.790417	0.731667	0.792083	0.93	0.960833	0.89625	0.926667	0.879583	0.77375	0.620833	0.607083	0.598333	0.592083	0.607917	0.60625
108.874	0.895	0.756667	0.80375	0.787083	0.798333	0.732083	0.73125	0.747917	0.729167	0.775	0.725417	0.782083	0.93375	0.959167	0.89625	0.903333	0.861667	0.771667	0.622917	0.605417	0.597083	0.592083	0.6025	0.600833
109.083	0.85875	0.764583	0.805	0.7775	0.797083	0.764583	0.735833	0.7475	0.729583	0.7775	0.726667	0.780833	0.92375	0.93625	0.89125	0.887083	0.870417	0.774167	0.617917	0.605833	0.599167	0.59625	0.606667	0.602083
109.292	0.83625	0.75625	0.82125	0.781667	0.799167	0.728333	0.735833	0.74875	0.729167	0.775833	0.729167	0.78625	0.933333	0.9375	0.885417	0.93875	0.84	0.77	0.61625	0.605833	0.5975	0.58875	0.60625	0.604583
109.501	0.860417	0.764167	0.805	0.790417	0.809167	0.733333	0.732917	0.744167	0.724583	0.775417	0.725417	0.774167	0.932917	0.945833	0.8725	0.912083	0.88625	0.792917	0.620417	0.602917	0.59375	0.589167	0.6025	0.6
109.71	0.849583	0.761667	0.805833	0.8375	0.8075	0.744583	0.832917	0.737917	0.719583	0.775833	0.72	0.766667	0.965417	0.9325	0.892917	0.922083	0.845417	0.7875	0.61125	0.604167	0.59375	0.587917	0.603333	0.599583
109.919	0.863333	0.758333	0.803333	0.801667	0.827083	0.7425	0.741667	0.74	0.725417	0.7775	0.719583	0.7725	0.9275	0.927083	0.892917	0.901667	0.899583	0.796667	0.610417	0.600833	0.593333	0.584167	0.603333	0.600417
110.128	0.909167	0.76375	0.818333	0.82875	0.819167	0.743333	0.727083	0.7375	0.72	0.777083	0.719583	0.762083	0.93875	0.931667	1.08667	0.94875	0.89625	0.84375	0.62375	0.601667	0.59625	0.590417	0.605	0.600833
110.337	0.829583	0.767083	0.814583	0.81125	0.81875	0.739583	0.736667	0.740833	0.720417	0.78	0.72	0.838333	0.930833	0.93625	0.913333	0.952083	0.93375	0.8675	0.613333	0.602083	0.591667	0.58875	0.6025	0.59875
110.546	0.886667	0.762917	0.819167	0.800417	0.812083	0.748333	0.732083	0.73375	0.71875	0.791667	0.719583	0.7725	0.938333	0.927917	0.887083	0.976667	0.904167	0.865	0.615833	0.603333	0.59375	0.587917	0.60625	0.602083
110.755	0.944583	0.762083	0.806667	0.818333	0.80625	0.753333	0.725417	0.732917	0.714167	0.790417	0.71875	0.768333	0.934167	0.932917	0.89625	0.979167	0.92625	0.916667	0.614167	0.60125	0.5925	0.585417	0.601667	0.597917
110.964	0.887917	0.763333	0.811667	0.801667	0.820417	0.742083	0.732083	0.732917	0.71625	0.79625	0.718333	0.753333	0.935417	0.94	0.885417	0.995417	0.907083	0.96375	0.607917	0.598333	0.5925	0.588333	0.602917	0.600833
111.173	0.945833	0.769167	0.81125	0.818333	0.852917	0.751667	0.72	0.72625	0.724167	0.7925	0.714167	0.75125	0.931667	0.933333	0.887917	1.00375	0.932083	0.9725	0.603333	0.597917	0.5875	0.585417	0.6	0.5975
111.382	0.865833	0.77375	0.829583	0.845	0.842083	0.75125	0.725833	0.72625	0.715	0.782917	0.711667	0.7475	0.919583	0.94	0.896667	0.97375	0.915417	0.945833	0.614583	0.598333	0.59	0.590417	0.6	0.599167
111.591	0.86375	0.778333	0.829583	0.820417	0.835833	0.756667	0.740417	0.73125	0.823333	0.782917	0.71	0.747083	0.935417	0.938333	0.891667	1.00083	0.919583	0.932083	0.612917	0.600833	0.594583	0.584583	0.60375	0.602917
111.8	0.854167	0.798333	0.821667	0.8	0.822917	0.744167	0.73	0.7275	0.710417	0.78	0.710833	0.74375	0.916667	0.951667	0.889167	0.9875	0.94125	1.02875	0.60625	0.5975	0.589167	0.57875	0.599583	0.598333
112.009	0.858333	0.779167	0.825833	0.815	0.825833	0.75625	0.73125	0.73125	0.712083	0.79375	0.710417	0.740417	0.911667	0.94625	0.887917	1.00667	0.92375	0.97375	0.614583	0.6	0.593333	0.588333	0.601667	0.59875
112.218	0.862917	0.79	0.823333	0.80625	0.827083	0.782083	0.726667	0.727083	0.710833	0.767083	0.710833	0.74125	0.915417	0.955417	0.8875	0.970417	0.94625	0.97375	0.6125	0.59875	0.59	0.585833	0.601667	0.599583
112.427	0.87625	0.78875	0.817917	0.810833	0.822917	0.765833	0.724583	0.724583	0.709583	0.752083	0.760833	0.742083	0.919583	0.95875	0.910833	0.9675	0.97	0.985	0.6125	0.596667	0.59125	0.58375	0.601667	0.600417
112.636	0.857083	0.769167	0.81875	0.807083	0.820833	0.749167	0.72625	0.725417	0.70875	0.753333	0.704583	0.739583	0.92375	0.967917	0.88875	0.94625	0.960833	0.954583	0.604167	0.595417	0.582917	0.58	0.596667	0.605417
112.845	0.86	0.772917	0.822083	0.80625	0.825417	0.750833	0.719583	0.721667	0.705417	0.753333	0.703333	0.737917	0.91875	0.964167	0.889167	0.946667	1.03333	0.947083	0.60125	0.594583	0.585833	0.578333	0.596667	0.595417
113.054	0.842917	0.766667	0.82125	0.80625	0.822083	0.758333	0.727917	0.72625	0.707083	0.759167	0.7025	0.73375	0.914167	0.95375	0.885417	0.968333	0.9475	0.98875	0.599583	0.593333	0.587083	0.579583	0.599167	0.597917
113.263	0.855833	0.768333	0.82625	0.803333	0.822917	0.760417	0.7225	0.788333	0.707083	0.753333	0.703333	0.73625	0.900417	0.952083	0.884167	0.942083	0.927917	1.00542	0.604167	0.592083	0.58875	0.57625	0.595833	0.5975
113.472	0.853333	0.775	0.826667	0.809583	0.8325	0.765417	0.75	0.72	0.71	0.755417	0.711667	0.735417	0.904167	0.953333	0.880833	0.949167	0.90875	0.9675	0.605833	0.594167	0.5875	0.580417	0.599167	0.600833
113.68	0.867917	0.7875	0.838333	0.818333	0.859583	0.766667	0.712083	0.733333	0.70625	0.757083	0.69875	0.733333	0.9	0.97	0.88	0.949583	0.9425	0.985833	0.601667	0.594167	0.5875	0.580417	0.596667	0.602083
113.889	0.86125	0.780833	0.827917	0.817083	0.86	0.762083	0.720833	0.769167	0.71125	0.758333	0.700833	0.737917	0.90375	0.94625	0.887917	0.942083	0.930417	1.25333	0.60125	0.5925	0.584583	0.58125	0.59875	0.5975
114.099	0.86375	0.778333	0.836667	0.818333	0.832917	0.7675	0.766667	0.715417	0.707917	0.7475	0.699583	0.739583	0.904583	0.952917	0.89625	0.950833	0.950833	0.989583	0.599167	0.59	0.580833	0.574167	0.59625	0.594583
114.307	0.88375	0.797083	0.8375	0.822083	0.842917	0.767083	0.719583	0.785833	0.707083	0.752083	0.699583	0.73875	0.907917	0.9575	0.896667	0.9425	0.937917	1.02208	0.604583	0.591667	0.584583	0.58125	0.596667	0.599583
114.516	0.8675	0.784583	0.835	0.839583	0.83625	0.76875	0.712917	0.714167	0.703333	0.7475	0.695	0.736667	0.904167	0.9575	0.897083	0.935417	0.9325	1.01208	0.599167	0.588333	0.580417	0.576667	0.59375	0.595417
114.725	0.869583	0.7875	0.85	0.839583	0.845833	0.765833	0.7125	0.7175	0.704583	0.75	0.6975	0.732917	0.899167	0.950417	0.899167	0.9525	0.946667	1.03083	0.601667	0.590833	0.585417	0.5775	0.595	0.59625
114.934	0.854167	0.775833	0.82125	0.825	0.832917	0.76125	0.718333	0.71625	0.70125	0.7525	0.695833	0.72875	0.89875	0.95	0.889583	0.95	0.95125	1.06417	0.594167	0.587083	0.58125	0.575833	0.594167	0.617083
115.143	0.865833	0.819167	0.83875	0.823333	0.840833	0.789167	0.732917	0.7125	0.700833	0.747083	0.69375	0.7275	0.89	0.948333	0.885833	0.948333	0.94375	1.05	0.595	0.584167	0.580833	0.573333	0.597083	0.65
115.352	0.867083	0.805	0.845	0.81875	0.845	0.765417	0.71125	0.707083	0.695	0.740417	0.69125	0.724167	0.879583	0.955417	0.88125	0.945417	0.94375	1.0825	0.59625	0.585833	0.579583	0.566667	0.590417	0.592083
115.561	0.86875	0.79375	0.830833	0.815833	0.860417	0.794583	0.712083	0.71125	0.69625	0.744167	0.690833	0.72375	0.885	0.940833	0.884583	0.945	0.949583	1.02375	0.589167	0.585	0.577083	0.568333	0.5925	0.597917
115.77	0.87375	0.78625	0.836667	0.821667	0.860417	0.773333	0.7225	0.7125	0.704583	0.742083	0.694167	0.72375	0.8775	0.933333	0.8725	0.93	0.932083	1.0625	0.598333	0.586667	0.581667	0.573333	0.594167	0.6
115.979	0.862917	0.784167	0.83125	0.816667	0.840417	0.77125	0.717083	0.710417	0.696667	0.73875	0.6925	0.723333	0.8825	0.936667	0.874583	0.94625	0.93125	1.06208	0.59875	0.584167	0.580833	0.57375	0.592083	0.59625
116.188	0.865	0.790417	0.83625	0.817083	0.850833	0.769167	0.70875	0.708333	0.696667	0.739167	0.693333	0.72625	0.8775	0.935833	0.87875	0.939167	0.94125	1.05042	0.594583	0.583333	0.577917	0.569583	0.59125	0.597917
116.397	0.890417	0.794167	0.83875	0.814167	0.864583	0.797083	0.715833	0.707917	0.69	0.73	0.688333	0.715417	0.884583	0.934583	0.883333	0.935833	0.955417	1.04333	0.5875	0.58125	0.572917	0.564167	0.5875	0.5925
116.606	0.874583	0.7925	0.8375	0.818333	0.845	0.765833	0.707917	0.71	0.697917	0.736667	0.694167	0.722917	0.87375	0.941667	0.877917	0.929583	0.965	1.05792	0.5925	0.582917	0.57625	0.570833	0.592083	0.597917
116.815	0.87125	0.795417	0.833333	0.845833	0.83375	0.787083	0.709167	0.7175	0.690417	0.72875	0.687083	0.718333	0.885417	0.946667	0.87625	0.925	0.9525	1.05208	0.59125	0.579583	0.572917	0.566667	0.588333	0.592083
117.024	0.88	0.807917	0.835	0.840417	0.838333	0.776667	0.70875	0.7075	0.694167	0.731667	0.692917	0.717083	0.871667	0.937083	0.87375	0.918333	0.955833	1.04333	0.595	0.580833	0.575	0.570833	0.59	0.5975
117.233	0.869167	0.7875	0.835	0.826667	0.845	0.809583	0.699167	0.710833	0.690417	0.727083	0.688333	0.717083	0.869583	0.945	0.875833	0.929167	0.955	1.05542	0.595833	0.57875	0.5725	0.566667	0.585833	0.59
117.442	0.87375	0.792917	0.8275	0.814583	0.833333	0.774167	0.7	0.705417	0.692083	0.728333	0.687917	0.715417	0.860417	0.937917	0.87375	0.93375	0.937917	1.04542	0.590417	0.579167	0.585417	0.574583	0.585833	0.590833
117.651	0.9	0.817083	0.837083	0.855833	0.840417	0.777917	0.70625	0.704583	0.689167	0.728333	0.68875	0.715417	0.85625	0.930833	0.8725	0.92125	0.938333	1.02417	0.59125	0.582083	0.578333	0.56875	0.589167	0.59625
117.86	0.874167	0.792917	0.845417	0.8225	0.840833	0.775	0.75	0.704167	0.688333	0.734167	0.688333	0.716667	0.849583	0.927917	0.890417	0.931667	0.937083	1.02875	0.590833	0.577083	0.57125	0.56	0.58625	0.5925
118.069	0.880417	0.79375	0.84	0.8225	0.85125	0.80875	0.706667	0.701667	0.684583	0.725417	0.682083	0.71375	0.8475	0.925833	0.875	0.927917	0.93625	1.0475	0.589583	0.579167	0.5725	0.567917	0.585417	0.590417
118.278	0.869583	0.794167	0.83125	0.812917	0.849167	0.788333	0.69875	0.700417	0.682917	0.730417	0.68125	0.714167	0.84375	0.920417	0.884167	0.941667	0.954583	1.05375	0.584167	0.575	0.568333	0.563333	0.58125	0.58625
118.487	0.881667	0.802083	0.860833	0.837083	0.841667	0.779583	0.695	0.701667	0.687083	0.725833	0.681667	0.712083	0.8475	0.920833	0.869583	0.945	0.94375	1.06375	0.5875	0.579167	0.569167	0.564583	0.585417	0.58875
118.696	0.88125	0.8225	0.845417	0.832083	0.838333	0.788333	0.6975	0.698333	0.682917	0.73125	0.684167	0.713333	0.839583	0.9125	0.880417	0.929167	0.949583	1.05958	0.585833	0.576667	0.566667	0.565	0.58125	0.59375
118.905	0.863333	0.788333	0.848333	0.82125	0.85375	0.775417	0.69625	0.697083	0.681667	0.717083	0.680417	0.709167	0.832917	0.91	0.890833	0.927083	0.947083	1.06125	0.584583	0.572083	0.565417	0.557917	0.5825	0.587917
119.114	0.875833	0.815417	0.842083	0.837083	0.86125	0.785417	0.69875	0.696667	0.680417	0.718333	0.679583	0.705	0.839583	0.90875	0.9025	0.927917	0.93	1.06875	0.587917	0.574583	0.5675	0.559167	0.582917	0.587083
119.323	0.879583	0.795417	0.839583	0.851667	0.843333	0.795833	0.699583	0.694583	0.678333	0.71875	0.6775	0.705	0.834167	0.907083	0.852917	0.922917	0.932917	1.07583	0.580833	0.572917	0.566667	0.5575	0.58125	0.587917
119.532	0.87875	0.798333	0.84875	0.83125	0.849167	0.784167	0.69625	0.69375	0.680417	0.718333	0.677917	0.705833	0.835417	0.915417	0.881667	0.932917	0.934167	1.05917	0.582917	0.572083	0.564583	0.56125	0.583333	0.586667
119.74	0.89375	0.797083	0.84875	0.832917	0.849167	0.789167	0.704167	0.690417	0.67875	0.715833	0.676667	0.702083	0.830833	0.907917	0.8625	0.919167	0.932083	1.07208	0.578333	0.569167	0.5625	0.559583	0.576667	0.580833
119.95	0.869583	0.815417	0.836667	0.827083	0.850417	0.790833	0.692917	0.690833	0.677917	0.713333	0.675	0.705833	0.814583	0.905417	0.84875	0.9175	0.933333	1.05458	0.5725	0.57	0.563333	0.555833	0.579583	0.584583
120.159	0.875417	0.805417	0.84125	0.819583	0.843333	0.777083	0.696667	0.68625	0.673333	0.707917	0.672083	0.700417	0.814167	0.905417	0.884583	0.925417	0.93125	1.05583	0.57625	0.571667	0.562083	0.555833	0.577083	0.582917
120.367	0.876667	0.8075	0.866667	0.851667	0.847917	0.79625	0.690833	0.68625	0.674167	0.70875	0.672917	0.702917	0.811667	0.90125	0.844167	0.923333	0.93875	1.03542	0.578333	0.567083	0.562083	0.552917	0.577083	0.5825
120.576	0.87125	0.8125	0.846667	0.824583	0.84625	0.804583	0.694583	0.685417	0.67625	0.7075	0.672083	0.704583	0.804583	0.901667	0.864583	0.915833	0.927917	1.025	0.575	0.567917	0.560417	0.55375	0.5775	0.584167
120.785	0.883333	0.80375	0.857083	0.837083	0.854583	0.786667	0.706667	0.68625	0.6775	0.705417	0.67	0.700833	0.805833	0.895	0.8775	0.911667	0.93	1.02583	0.575417	0.565833	0.559167	0.558333	0.575417	0.582917
120.994	0.871667	0.817917	0.848333	0.825833	0.857083	0.802083	0.689583	0.684583	0.67375	0.7075	0.66875	0.7	0.797083	0.900833	0.839583	0.91	0.92625	1.03167	0.575	0.564167	0.55875	0.550833	0.577083	0.58375
121.203	0.885417	0.820833	0.848333	0.8325	0.86625	0.83	0.694167	0.795833	0.674167	0.706667	0.66875	0.700417	0.794167	0.896667	0.857083	0.9125	0.984583	1.02333	0.575833	0.565	0.557917	0.553333	0.5775	0.5825
121.412	0.88125	0.806667	0.84625	0.819583	0.850833	0.781667	0.69125	0.684167	0.667917	0.704167	0.664583	0.695417	0.789167	0.897917	0.835	0.9075	0.974167	1.02375	0.5725	0.564167	0.558333	0.5475	0.575	0.57875
121.621	0.92375	0.804583	0.859583	0.822917	0.859583	0.788333	0.680833	0.682083	0.669583	0.689167	0.665	0.6975	0.783333	0.900833	0.832917	0.907917	0.9875	1.02458	0.57	0.56375	0.554583	0.549583	0.57375	0.57625
121.83	0.891667	0.804167	0.847917	0.829167	0.85875	0.782917	0.689583	0.684167	0.671667	0.704167	0.667917	0.6975	0.779167	0.897083	0.855	0.90125	0.984583	1.01708	0.579583	0.560833	0.55375	0.55	0.572917	0.579583
122.039	0.875	0.795417	0.845417	0.832917	0.851667	0.780833	0.6875	0.685833	0.67125	0.702083	0.666667	0.697083	0.772917	0.895	0.847083	0.905833	0.925	1.01542	0.56875	0.562083	0.555417	0.545	0.57875	0.575833
122.248	0.889583	0.83125	0.852917	0.8425	0.861667	0.786667	0.67875	0.682917	0.665417	0.697083	0.66375	0.695	0.769167	0.890417	0.818333	0.8975	0.964583	1.02125	0.572917	0.560833	0.554583	0.546667	0.571667	0.577917
122.457	0.876667	0.802083	0.861667	0.834167	0.8525	0.793333	0.69125	0.685	0.669583	0.702917	0.665	0.695417	0.765833	0.88625	0.850417	0.900417	0.965417	1.00458	0.573333	0.562083	0.5575	0.54875	0.572917	0.578333
122.666	0.882083	0.805	0.853333	0.829167	0.86625	0.783333	0.68625	0.680417	0.663333	0.692917	0.661667	0.69375	0.732917	0.885833	0.819583	0.895833	0.966667	1.00625	0.56625	0.557083	0.550417	0.545417	0.568333	0.572917
122.875	0.89125	0.803333	0.885417	0.826667	0.870833	0.785	0.695	0.685	0.66875	0.7	0.661667	0.692083	0.756667	0.882083	0.824167	0.897917	0.969167	1.00083	0.56875	0.56125	0.55375	0.552083	0.570417	0.5775
123.084	0.88	0.805	0.856667	0.832083	0.859583	0.785	0.68	0.678333	0.665833	0.696667	0.660417	0.695417	0.751667	0.880417	0.83	0.898333	0.96125	1.00583	0.56625	0.558333	0.55125	0.543333	0.5675	0.57125
123.293	0.9	0.815833	0.879167	0.834583	0.862917	0.800417	0.675833	0.67875	0.662917	0.686667	0.661667	0.689583	0.755833	0.870833	0.814583	0.894167	0.958333	0.995	0.5625	0.555833	0.549583	0.542083	0.564583	0.569167
123.502	0.897917	0.815417	0.852083	0.871667	0.855833	0.7825	0.6825	0.677083	0.663333	0.69125	0.657917	0.69	0.752917	0.872917	0.825417	0.88875	0.960417	0.984583	0.562083	0.55625	0.54875	0.541667	0.56375	0.570417
123.711	0.889167	0.80625	0.865417	0.837917	0.87	0.823333	0.691667	0.68625	0.662083	0.692083	0.657917	0.685417	0.748333	0.87125	0.830833	0.88625	0.952083	0.975417	0.561667	0.555833	0.55125	0.545	0.566667	0.567917
123.92	0.86875	0.812917	0.864167	0.83125	0.864583	0.798333	0.694583	0.678333	0.660417	0.68625	0.65625	0.689167	0.735	0.870833	0.845417	0.890833	0.95125	0.999167	0.56875	0.554583	0.547917	0.545833	0.567083	0.5875
124.129	0.88	0.809167	0.881667	0.842083	0.86125	0.783333	0.6825	0.677083	0.662917	0.695833	0.659167	0.689583	0.732083	0.865833	0.807083	0.884583	0.94875	0.98875	0.5575	0.553333	0.549583	0.5425	0.569167	0.56875
124.338	0.899583	0.81125	0.884583	0.836667	0.87625	0.799583	0.677917	0.672917	0.658333	0.689583	0.653333	0.684583	0.715	0.869167	0.83125	0.885417	0.945	0.991667	0.562917	0.551667	0.545833	0.539167	0.560833	0.566667
124.547	0.89375	0.802083	0.875417	0.837083	0.8675	0.812083	0.682917	0.677083	0.662083	0.690833	0.655833	0.689583	0.721667	0.865	0.80375	0.873333	0.947083	0.97125	0.560833	0.554583	0.54875	0.53875	0.5675	0.56875
124.756	0.894167	0.804167	0.894583	0.843333	0.856667	0.815	0.6725	0.67875	0.657083	0.687917	0.656667	0.684583	0.702917	0.862917	0.819583	0.873333	0.944583	0.984167	0.557917	0.550833	0.542083	0.534583	0.5625	0.564583
124.965	0.87875	0.80625	0.867917	0.839583	0.860417	0.785	0.681667	0.6775	0.662917	0.6875	0.6575	0.687917	0.722917	0.859167	0.800833	0.871667	0.945417	0.977917	0.559167	0.552917	0.547917	0.537083	0.565417	0.56875
125.174	0.88	0.81375	0.874583	0.8325	0.86875	0.787917	0.674167	0.673333	0.6575	0.687083	0.650417	0.68875	0.712083	0.856667	0.80125	0.866667	0.945833	0.97625	0.555	0.547917	0.54125	0.538333	0.56	0.56625
125.383	0.897083	0.809583	0.870833	0.835417	0.867083	0.78625	0.680833	0.771667	0.655417	0.685	0.65	0.683333	0.719583	0.8525	0.831667	0.860417	0.938333	0.997083	0.559167	0.551667	0.54625	0.539167	0.56125	0.5675
125.592	0.880417	0.829167	0.885	0.830417	0.86625	0.783333	0.669167	0.669167	0.658333	0.687917	0.65125	0.690417	0.710833	0.850417	0.802083	0.86125	0.92875	1.00917	0.554583	0.548333	0.542083	0.531667	0.559583	0.564583
125.801	0.917917	0.812083	0.863333	0.835	0.890833	0.787083	0.711667	0.773333	0.655	0.684167	0.645417	0.6875	0.7075	0.840833	0.8275	0.855833	0.936667	1.02708	0.555417	0.547917	0.5425	0.535833	0.55875	0.564167
126.01	0.886667	0.804167	0.8525	0.826667	0.8675	0.781667	0.673333	0.665417	0.657083	0.68625	0.656667	0.685833	0.6925	0.837917	0.789167	0.85375	0.9325	1.31292	0.548333	0.543333	0.54	0.534583	0.560417	0.560833
126.219	0.87125	0.833333	0.86375	0.827083	0.862083	0.7875	0.685	0.665417	0.658333	0.684583	0.646667	0.685417	0.6875	0.84125	0.81125	0.852083	0.927917	1.01625	0.552917	0.545833	0.54125	0.533333	0.5575	0.563333
126.427	0.891667	0.853333	0.85375	0.824167	0.860417	0.783333	0.675833	0.664167	0.655	0.683333	0.645	0.685833	0.689167	0.83625	0.767083	0.85	0.925	0.997083	0.54875	0.544167	0.54	0.529583	0.556667	0.561667
126.636	0.87875	0.859583	0.875417	0.822917	0.89	0.799583	0.667083	0.662917	0.65375	0.685417	0.644583	0.683333	0.670833	0.825833	0.775833	0.84125	0.913333	0.997083	0.54875	0.54375	0.539583	0.527917	0.556667	0.56
126.845	0.880417	0.822917	0.890417	0.839167	0.865833	0.7875	0.66625	0.661667	0.65125	0.684167	0.642917	0.682083	0.667917	0.827083	0.760417	0.840833	0.915833	0.9525	0.549167	0.540833	0.5375	0.546667	0.556667	0.562083
127.054	0.886667	0.814167	0.847083	0.824583	0.862083	0.782083	0.680417	0.660417	0.649167	0.690833	0.645833	0.682083	0.652917	0.829167	0.7575	0.83375	0.9	0.96125	0.545833	0.53875	0.535	0.534167	0.553333	0.55875
127.263	0.892917	0.825	0.961667	0.850833	0.869167	0.794167	0.666667	0.660833	0.651667	0.679167	0.640417	0.677917	0.674583	0.828333	0.761667	0.823333	0.88875	0.993333	0.551667	0.5425	0.535833	0.531667	0.552083	0.569583
127.472	0.8925	0.836667	0.867083	0.831667	0.869583	0.845417	0.663333	0.66	0.650417	0.677083	0.63875	0.681667	0.682083	0.822083	0.759583	0.822917	0.911667	0.95	0.548333	0.54	0.535417	0.530833	0.552083	0.55625
127.681	0.88375	0.81875	0.847083	0.82	0.867083	0.805417	0.660417	0.66125	0.6525	0.677917	0.6375	0.676667	0.66875	0.8075	0.759167	0.811667	0.9075	0.976667	0.5425	0.540417	0.53625	0.529167	0.552083	0.55875
127.89	0.887083	0.826667	0.866667	0.852083	0.869583	0.804167	0.66125	0.659583	0.647083	0.714583	0.637917	0.67625	0.675417	0.8	0.75875	0.8075	0.902083	0.97375	0.545	0.540833	0.532917	0.529167	0.551667	0.556667
128.099	0.88375	0.825833	0.868333	0.825833	0.871667	0.79125	0.665417	0.6575	0.65125	0.68	0.64	0.676667	0.64625	0.800417	0.75375	0.813333	0.9	1.45167	0.547917	0.540833	0.53625	0.526667	0.5525	0.557083
128.308	0.881667	0.818333	0.85375	0.854167	0.859167	0.837083	0.662917	0.655417	0.647917	0.675833	0.639583	0.673333	0.6475	0.797917	0.7525	0.8075	0.895833	0.975833	0.540417	0.535833	0.53125	0.525417	0.55	0.567917
128.517	0.880833	0.826667	0.942917	0.824583	0.858333	0.783333	0.665417	0.656667	0.645	0.676667	0.6375	0.67375	0.64125	0.789583	0.746667	0.807083	0.888333	0.977917	0.5425	0.535833	0.530417	0.525	0.548333	0.554583
128.726	0.877917	0.830417	0.859167	0.825417	0.85875	0.78625	0.660833	0.653333	0.647083	0.672083	0.63625	0.67375	0.649167	0.79	0.749583	0.810417	0.88875	0.980417	0.545	0.537083	0.533333	0.52625	0.547917	0.553333
128.935	0.87375	0.930417	0.944583	0.829167	0.866667	0.78875	0.664583	0.654583	0.645417	0.6825	0.63625	0.6725	0.637917	0.785	0.7525	0.805417	0.885417	0.980417	0.542083	0.53625	0.529583	0.529167	0.549583	0.553333
129.144	0.875	0.94375	0.859167	0.830417	0.87	0.788333	0.654167	0.6475	0.64375	0.672917	0.635	0.671667	0.63375	0.785	0.740417	0.82	0.885417	1.26083	0.542917	0.532917	0.527917	0.52375	0.546667	0.550417
129.353	0.87625	0.942917	0.855417	0.830833	0.858333	0.804167	0.665833	0.649167	0.645833	0.67	0.635	0.668333	0.647917	0.781667	0.740833	0.78875	0.879167	0.98	0.53875	0.534167	0.532917	0.524583	0.546667	0.55125
129.562	0.874167	0.851667	0.855	0.82125	0.87375	0.783333	0.657917	0.650417	0.644167	0.67375	0.63375	0.67	0.634583	0.786667	0.74125	0.80875	0.857917	0.968333	0.53625	0.5325	0.527917	0.524583	0.545417	0.552083
129.771	0.869167	0.85	0.859167	0.824167	0.860833	0.784167	0.66125	0.649167	0.640417	0.672917	0.632917	0.668333	0.630417	0.784167	0.735417	0.815833	0.83875	0.968333	0.534167	0.530417	0.53	0.51875	0.5425	0.549167
129.98	0.88125	0.86125	0.86625	0.83625	0.862083	0.792083	0.656667	0.651667	0.642917	0.669583	0.765833	0.669167	0.62875	0.783333	0.732083	0.787917	0.850833	0.975417	0.542917	0.554167	0.5275	0.515417	0.542917	0.545833
130.189	0.897917	0.967083	0.917917	0.825417	0.8675	0.78375	0.655417	0.647083	0.636667	0.667917	0.632083	0.668333	0.647083	0.775417	0.733333	0.79375	0.854167	0.973333	0.539583	0.530417	0.527917	0.5225	0.54375	0.549167
130.398	0.895833	0.9675	0.865833	0.83375	0.856667	0.785	0.6575	0.645417	0.63875	0.668333	0.63	0.66625	0.629583	0.772083	0.726667	0.779167	0.85	0.96125	0.531667	0.530833	0.528333	0.521667	0.542917	0.5475
130.607	0.875417	0.966667	0.944583	0.82375	0.8625	0.791667	0.653333	0.641667	0.63625	0.664167	0.629167	0.665417	0.620833	0.785833	0.71	0.75125	0.849167	0.95625	0.536667	0.529583	0.521667	0.521667	0.54	0.544167
130.816	0.857917	0.883333	0.855417	0.816667	0.857917	0.78125	0.6575	0.64375	0.635833	0.667917	0.629583	0.667083	0.617083	0.768333	0.709167	0.787917	0.845417	0.955833	0.532917	0.528333	0.526667	0.515417	0.540833	0.544167
131.025	0.894583	0.91	0.86625	0.831667	0.862917	0.78875	0.652917	0.643333	0.6325	0.666667	0.625417	0.66125	0.614167	0.776667	0.71	0.735	0.8425	0.944167	0.535	0.529167	0.522917	0.519167	0.5425	0.543333
131.234	0.865417	0.980833	0.927083	0.825	0.85375	0.785833	0.645417	0.638333	0.62875	0.66375	0.62625	0.660417	0.615833	0.7575	0.699583	0.73125	0.832917	0.95	0.532083	0.526667	0.52125	0.51	0.538333	0.539167
131.443	0.870833	0.910417	0.873333	0.834167	0.85375	0.784583	0.64875	0.63875	0.633333	0.66375	0.628333	0.659167	0.61375	0.751667	0.706667	0.74	0.834167	0.945417	0.5325	0.527083	0.522917	0.51375	0.54	0.542083
131.652	0.875417	0.917083	0.877083	0.852083	0.86	0.830833	0.651667	0.642917	0.630417	0.661667	0.775833	0.654583	0.611667	0.76125	0.704583	0.7325	0.819167	0.947083	0.531667	0.525833	0.52375	0.51375	0.538333	0.561667
131.861	0.867917	0.920833	0.875	0.833333	0.874167	0.791667	0.65	0.637083	0.627083	0.662917	0.62125	0.653333	0.635417	0.744583	0.695417	0.73625	0.815833	0.94125	0.530417	0.524167	0.519583	0.512083	0.535417	0.536667
132.07	0.88375	1.00833	0.872917	0.856667	0.866667	0.797083	0.644167	0.635	0.627083	0.662083	0.62	0.65375	0.613333	0.731667	0.6875	0.732083	0.805833	0.928333	0.528333	0.5225	0.517917	0.514583	0.5325	0.5375
132.279	0.887917	0.935833	0.87	0.830417	0.865417	0.800417	0.679583	0.637083	0.62875	0.66	0.621667	0.65375	0.607917	0.753333	0.68875	0.705833	0.807083	0.935417	0.53	0.523333	0.51875	0.515	0.533333	0.536667
132.488	0.873333	1.00458	0.862917	0.839583	0.8725	0.785	0.646667	0.635417	0.6275	0.66125	0.622083	0.656667	0.604583	0.737083	0.6825	0.699167	0.805417	0.927083	0.527083	0.520833	0.51875	0.512083	0.53625	0.539167
132.696	0.87125	1	0.862917	0.822917	0.856667	0.792917	0.645833	0.634583	0.6275	0.662083	0.62125	0.655417	0.619583	0.730417	0.657917	0.709167	0.81375	0.917083	0.525417	0.52125	0.52	0.506667	0.534583	0.539167
132.905	0.870417	1.01083	0.960833	0.824583	0.885	0.788333	0.638333	0.6325	0.625417	0.67375	0.620833	0.654583	0.605	0.724167	0.673333	0.709167	0.797083	0.867083	0.525417	0.51875	0.515417	0.51	0.533333	0.533333
133.114	0.864167	0.931667	0.958333	0.819583	0.866667	0.79875	0.645833	0.633333	0.625	0.65625	0.61875	0.651667	0.602083	0.722917	0.674167	0.711667	0.799583	0.848333	0.522083	0.51875	0.514583	0.506667	0.5325	0.53625
133.323	0.8675	0.937917	0.865833	0.821667	0.84875	0.807083	0.637083	0.630833	0.622083	0.6575	0.617917	0.65125	0.601667	0.711667	0.6825	0.710833	0.800833	0.866667	0.525417	0.52125	0.517083	0.510417	0.53125	0.536667
133.532	0.86125	0.930417	0.854167	0.81625	0.84875	0.790417	0.649583	0.63	0.624167	0.656667	0.6175	0.65	0.602917	0.704583	0.6825	0.695833	0.794167	0.87625	0.521667	0.519583	0.510833	0.502083	0.52875	0.532917
133.741	0.867083	0.934583	0.941667	0.824583	0.869583	0.7925	0.64125	0.625417	0.62125	0.654583	0.613333	0.649583	0.602917	0.705417	0.66875	0.681667	0.78375	0.865417	0.522917	0.519167	0.514583	0.512083	0.530833	0.535
133.95	0.880417	0.930417	0.866667	0.822083	0.859583	0.79125	0.639167	0.6275	0.624167	0.65375	0.614167	0.6475	0.60125	0.717917	0.645417	0.689167	0.780833	0.837917	0.52	0.5175	0.510833	0.50875	0.531667	0.5325
134.159	0.864167	0.9275	0.86375	0.815417	0.850417	0.78875	0.6325	0.625417	0.62125	0.65	0.61125	0.646667	0.597083	0.699167	0.64625	0.699583	0.772083	0.842917	0.517917	0.5175	0.512917	0.501667	0.529583	0.532083
134.368	0.868333	1.035	0.945833	0.819167	0.85625	0.801667	0.637083	0.624583	0.617917	0.647083	0.715	0.647917	0.60625	0.667083	0.672917	0.668333	0.765833	0.8575	0.52	0.516667	0.508333	0.5025	0.525417	0.542083
134.577	0.859167	0.944167	0.890417	0.835	0.858333	0.802917	0.64	0.62625	0.62	0.64875	0.611667	0.64875	0.61125	0.669583	0.6725	0.683333	0.770833	0.865	0.519583	0.516667	0.510833	0.500833	0.527083	0.530417
134.786	0.873333	0.926667	0.860417	0.853333	0.854167	0.794583	0.627917	0.622917	0.6175	0.6425	0.607083	0.64375	0.59125	0.695417	0.6625	0.682917	0.757083	0.840833	0.518333	0.51375	0.508333	0.505	0.525417	0.53
134.995	0.8925	0.936667	0.857083	0.822917	0.852917	0.789167	0.63375	0.619167	0.617083	0.675833	0.6075	0.64375	0.590417	0.669167	0.65	0.66125	0.731667	0.811667	0.515833	0.5125	0.506667	0.505	0.526667	0.528333
135.204	0.865417	0.94	0.96125	0.829583	0.85375	0.81	0.631667	0.62	0.6125	0.643333	0.605	0.644167	0.590833	0.698333	0.637917	0.685417	0.750833	0.844583	0.519583	0.514167	0.5075	0.4975	0.522917	0.52625
135.413	0.870417	0.97125	0.96625	0.823333	0.84875	0.797083	0.627917	0.617917	0.615	0.642083	0.605	0.642917	0.59	0.685	0.6375	0.680833	0.733333	0.7725	0.51875	0.51125	0.507083	0.500417	0.525417	0.525417
135.622	0.881667	0.9325	0.852083	0.839583	0.852083	0.782917	0.627917	0.619583	0.614167	0.640833	0.601667	0.637917	0.600417	0.679167	0.66375	0.681667	0.735	0.79	0.51375	0.512083	0.509167	0.49875	0.524167	0.525
135.831	0.851667	0.92125	0.95625	0.825	0.861667	0.79125	0.6225	0.617917	0.610417	0.6375	0.60125	0.637917	0.595417	0.68	0.685	0.6675	0.732917	0.822917	0.512083	0.510833	0.505	0.49625	0.520417	0.52125
136.04	0.873333	0.94875	0.87125	0.835833	0.847917	0.790417	0.62625	0.618333	0.60875	0.637083	0.597917	0.63625	0.604167	0.685	0.64875	0.673333	0.7425	0.850417	0.5175	0.510417	0.5025	0.499583	0.519583	0.52125
136.249	0.864583	0.9575	0.8725	0.825833	0.852917	0.794167	0.712917	0.619167	0.61	0.637083	0.60125	0.637083	0.587917	0.68625	0.651667	0.670417	0.726667	0.84875	0.514167	0.51	0.504583	0.5	0.52125	0.521667
136.458	0.87375	0.934167	0.9625	0.824583	0.855833	0.782083	0.623333	0.61375	0.609583	0.634583	0.598333	0.634583	0.582083	0.649167	0.630417	0.663333	0.742917	0.843333	0.512083	0.508333	0.502917	0.4925	0.52	0.550417
136.667	0.8575	0.939167	0.945417	0.817083	0.850833	0.776667	0.625	0.612083	0.61	0.635833	0.598333	0.634583	0.602917	0.655833	0.652917	0.665417	0.734583	0.81125	0.511667	0.509583	0.50375	0.498333	0.522917	0.52125
136.876	0.86625	0.946667	0.875	0.82625	0.855417	0.787083	0.639583	0.613333	0.60875	0.637083	0.596667	0.633333	0.58625	0.672083	0.6575	0.655833	0.655833	0.825417	0.510833	0.50875	0.50375	0.495833	0.52	0.524583
137.085	0.87	0.962917	0.876667	0.839167	0.85	0.774583	0.620833	0.61125	0.606667	0.634167	0.595417	0.6325	0.600833	0.678333	0.64125	0.66375	0.72375	0.855	0.514167	0.51125	0.50625	0.49375	0.52	0.5225
137.294	0.87125	0.954583	0.975	0.833333	0.852917	0.782083	0.614583	0.609583	0.603333	0.62375	0.595417	0.641667	0.586667	0.649167	0.642917	0.65625	0.65625	0.84875	0.51625	0.50625	0.500417	0.49125	0.515833	0.517083
137.503	0.857917	0.986667	0.965417	0.836667	0.851667	0.784583	0.62375	0.610833	0.605833	0.622083	0.593333	0.630417	0.580833	0.685	0.62125	0.6575	0.721667	0.8375	0.5125	0.505833	0.500833	0.49375	0.518333	0.518333
137.712	0.865	0.957917	0.967917	0.827917	0.842917	0.7825	0.618333	0.62125	0.605417	0.62125	0.594167	0.63	0.583333	0.67125	0.655	0.650417	0.733333	0.825833	0.5125	0.506667	0.499167	0.494583	0.517083	0.52125
137.921	0.867917	0.96625	0.861667	0.822917	0.8525	0.7825	0.619583	0.606667	0.6025	0.617917	0.590833	0.63125	0.590417	0.660417	0.62625	0.657917	0.715833	0.81375	0.507917	0.505417	0.497083	0.487917	0.515417	0.515
138.13	0.855417	0.964167	0.87625	0.84625	0.85875	0.785	0.61875	0.605833	0.6025	0.61625	0.5925	0.632083	0.579583	0.6725	0.651667	0.655417	0.749583	0.8375	0.510417	0.505417	0.500417	0.495	0.52125	0.520417
138.339	0.863333	0.974167	0.870833	0.832917	0.841667	0.7875	0.63	0.610833	0.604583	0.622083	0.591667	0.6325	0.596667	0.667917	0.6275	0.65625	0.727917	1.05333	0.521667	0.5075	0.502083	0.4925	0.516667	0.519167
138.548	0.861667	0.955833	0.946667	0.815833	0.844583	0.779583	0.615	0.602083	0.599583	0.622083	0.589583	0.627917	0.580417	0.645833	0.622917	0.645833	0.72	0.822917	0.510417	0.504167	0.499583	0.492917	0.513333	0.514167
138.757	0.85625	0.955833	0.876667	0.822917	0.832083	0.795833	0.6375	0.605417	0.60125	0.625	0.589583	0.630417	0.58375	0.675	0.625	0.6525	0.716667	0.753333	0.509583	0.504583	0.499583	0.492917	0.515	0.514583
138.965	0.862083	0.956667	0.982083	0.826667	0.841667	0.845	0.613333	0.603333	0.5975	0.625833	0.589583	0.63375	0.58125	0.647917	0.642917	0.6475	0.717917	0.889583	0.507917	0.50375	0.498333	0.493333	0.515833	0.51375
139.174	0.857083	0.962083	0.862083	0.824583	0.84125	0.788333	0.616667	0.602917	0.59875	0.625417	0.587917	0.626667	0.595417	0.677917	0.620833	0.645	0.701667	0.7575	0.502917	0.5025	0.496667	0.484167	0.511667	0.512083
139.383	0.854167	0.955833	0.87625	0.824167	0.84375	0.82625	0.618333	0.604167	0.59625	0.622917	0.587917	0.628333	0.595	0.64	0.622083	0.655	0.701667	0.7325	0.506667	0.504583	0.495417	0.485417	0.513333	0.514167
139.592	0.860417	0.960833	0.972083	0.8175	0.830417	0.827083	0.607917	0.602083	0.59625	0.620833	0.587083	0.627083	0.5925	0.642083	0.625	0.643333	0.690417	0.74875	0.50375	0.501667	0.49375	0.48625	0.51	0.514167
139.801	0.860417	0.993333	0.88125	0.820833	0.837917	0.824167	0.609583	0.599583	0.594167	0.6225	0.585	0.628333	0.579583	0.640417	0.624583	0.63625	0.645833	0.79375	0.504583	0.502083	0.495	0.4875	0.510417	0.511667
140.01	0.850417	0.952917	0.865417	0.822083	0.840833	0.864583	0.616667	0.602083	0.59625	0.621667	0.585833	0.627083	0.579167	0.688333	0.626667	0.59125	0.652083	0.712917	0.50625	0.50125	0.496667	0.488333	0.5125	0.512083
140.219	0.855417	0.955	0.85875	0.820417	0.831667	0.80375	0.60625	0.598333	0.595	0.609167	0.584167	0.628333	0.5925	0.675417	0.635417	0.590833	0.7	0.766667	0.506667	0.5	0.494583	0.488333	0.511667	0.507917
140.428	0.844583	0.965833	0.905	0.827917	0.830417	0.820417	0.60625	0.597083	0.595417	0.614583	0.585	0.62625	0.575	0.66125	0.621667	0.63375	0.697917	0.764167	0.507917	0.50125	0.495	0.484583	0.51	0.51125
140.637	0.840833	0.971667	0.873333	0.824583	0.840833	0.78125	0.612083	0.59875	0.59375	0.60875	0.585833	0.6275	0.574583	0.659583	0.61875	0.62375	0.696667	0.76375	0.5025	0.500833	0.494583	0.489583	0.510417	0.512917
140.846	0.850833	0.9775	0.872917	0.816667	0.831667	0.910417	0.609167	0.59875	0.593333	0.61375	0.5925	0.62625	0.573333	0.663333	0.62	0.642917	0.644583	0.748333	0.50625	0.501667	0.494583	0.487083	0.507917	0.509583
141.055	0.844583	0.95875	0.996667	0.813333	0.8375	0.80875	0.605	0.595	0.593333	0.609583	0.584167	0.62625	0.590417	0.664583	0.616667	0.592917	0.700833	0.762917	0.50125	0.5	0.492083	0.482083	0.509167	0.51125
141.264	0.8375	0.947917	0.974583	0.809167	0.83375	0.785	0.601667	0.592083	0.587083	0.623333	0.58	0.623333	0.5875	0.640833	0.627083	0.637917	0.640833	0.742083	0.503333	0.499583	0.492083	0.482917	0.5075	0.507917
141.473	0.846667	0.965	0.8725	0.81875	0.832917	0.89125	0.61	0.596667	0.59	0.607083	0.581667	0.622917	0.572083	0.647917	0.617083	0.62625	0.694167	0.747083	0.506667	0.49875	0.49375	0.485	0.5075	0.50875
141.682	0.84625	0.945417	1.00042	0.805833	0.829167	0.915833	0.609167	0.590417	0.5875	0.602083	0.57875	0.622917	0.567083	0.630833	0.634583	0.595	0.634583	0.6225	0.499167	0.4975	0.49125	0.47625	0.50625	0.509167
141.891	0.85625	0.970417	0.875417	0.809167	0.835833	0.812083	0.609167	0.589167	0.586667	0.603333	0.578333	0.619167	0.570417	0.653333	0.6125	0.622083	0.677917	0.749167	0.505417	0.49625	0.489167	0.480417	0.505	0.505417
142.1	0.847917	0.960833	0.854583	0.814167	0.824583	0.79375	0.60125	0.5925	0.589167	0.605	0.620417	0.622917	0.567083	0.632917	0.617083	0.620417	0.681667	0.7375	0.501667	0.497083	0.49125	0.480833	0.507083	0.5075
142.309	0.841667	0.95875	0.864583	0.81625	0.835417	0.8475	0.603333	0.589583	0.587917	0.6025	0.577083	0.620833	0.568333	0.6575	0.6125	0.624167	0.692083	0.73125	0.503333	0.496667	0.489583	0.480833	0.505417	0.502917
142.518	0.865	0.9725	0.859167	0.8125	0.823333	0.784583	0.605417	0.592917	0.589167	0.607917	0.577917	0.614583	0.570417	0.655	0.62625	0.615833	0.7025	0.737083	0.498333	0.497917	0.492083	0.47875	0.507083	0.50625
142.727	0.836667	0.947083	1.02542	0.79125	0.825	0.936667	0.599167	0.587083	0.58625	0.605417	0.577083	0.6125	0.569583	0.632917	0.625	0.62	0.689583	0.7075	0.497917	0.495417	0.489167	0.48125	0.50625	0.504167
142.936	0.85375	0.96	0.8675	0.814167	0.825417	0.795417	0.6	0.590833	0.587083	0.60375	0.576667	0.61125	0.567917	0.63125	0.612917	0.63375	0.690833	0.687083	0.49625	0.495833	0.487917	0.485	0.506667	0.5075
143.145	0.835833	0.97375	0.864583	0.804167	0.816667	0.93625	0.600833	0.585	0.582083	0.600417	0.574167	0.609583	0.565417	0.649167	0.6125	0.620417	0.700417	0.7	0.5075	0.492083	0.486667	0.479583	0.502917	0.501667
143.354	0.864583	0.962083	0.884583	0.830833	0.827083	0.92375	0.616667	0.635833	0.58375	0.599583	0.575	0.607083	0.574583	0.634583	0.615833	0.622917	0.633333	0.71125	0.500417	0.49375	0.48875	0.482083	0.50375	0.503333
143.563	0.838333	0.947917	0.9825	0.805	0.82625	0.957083	0.602083	0.5825	0.582083	0.596667	0.573333	0.61	0.56875	0.647917	0.6075	0.69375	0.685833	0.732083	0.494583	0.495	0.487083	0.480417	0.502083	0.5025
143.772	0.845417	0.9625	0.896667	0.817083	0.82625	0.965833	0.605	0.586667	0.587083	0.6	0.577083	0.61	0.5725	0.63375	0.607917	0.604167	0.636667	0.672083	0.505	0.49375	0.488333	0.481667	0.50625	0.50375
143.981	0.84625	0.968333	0.89875	0.807917	0.8225	0.859583	0.5925	0.580833	0.580417	0.594583	0.574583	0.6125	0.564167	0.624583	0.617917	0.6125	0.682917	0.695833	0.494167	0.49125	0.484583	0.478333	0.497083	0.500417
144.19	0.839167	0.962917	0.908333	0.813333	0.839167	0.894583	0.595	0.580833	0.57875	0.59375	0.570417	0.603333	0.565	0.640833	0.60875	0.59875	0.685833	0.690417	0.493333	0.492917	0.48375	0.478333	0.498333	0.499167
144.399	0.872917	0.96875	0.904583	0.817917	0.829167	0.824167	0.60625	0.582083	0.580833	0.59625	0.57	0.6025	0.568333	0.641667	0.60375	0.610417	0.675833	0.68875	0.496667	0.491667	0.488333	0.476667	0.502083	0.501667
144.608	0.844167	0.959167	0.927083	0.8275	0.82125	0.947917	0.594167	0.579167	0.577917	0.5925	0.56875	0.59875	0.567917	0.649583	0.600833	0.575417	0.619167	0.682917	0.4975	0.489167	0.482917	0.475	0.4975	0.497083
144.817	0.840833	0.987083	0.924583	0.806667	0.822083	0.829583	0.596667	0.585833	0.580417	0.594583	0.570417	0.607083	0.56625	0.623333	0.599583	0.574583	0.67875	0.6975	0.497083	0.49125	0.48625	0.477917	0.5	0.499167
145.026	0.839583	0.963333	0.911667	0.814583	0.84125	0.967083	0.62375	0.5775	0.575833	0.5925	0.566667	0.5975	0.581667	0.6175	0.595833	0.58	0.62375	0.67875	0.494167	0.490417	0.482083	0.475417	0.500417	0.496667
145.234	0.84875	0.960417	0.929167	0.8125	0.827083	0.945833	0.594583	0.57875	0.574583	0.592083	0.567917	0.599167	0.56625	0.624167	0.600833	0.57125	0.635417	0.674583	0.488333	0.48875	0.480833	0.47375	0.4975	0.497083
145.444	0.82875	0.972917	0.987083	0.822917	0.810417	0.847083	0.597917	0.577917	0.57625	0.590417	0.565	0.59625	0.562083	0.620833	0.604167	0.567917	0.621667	0.674583	0.489167	0.489167	0.482083	0.474167	0.496667	0.494167
145.653	0.833333	0.960417	0.913333	0.810833	0.854583	0.939167	0.6	0.575417	0.575417	0.589167	0.565417	0.595	0.565	0.634583	0.597083	0.569583	0.67375	0.66	0.490833	0.491667	0.480833	0.475	0.49625	0.492917
145.861	0.822083	0.953333	0.925833	0.814167	0.86625	0.97625	0.59125	0.575833	0.5725	0.585417	0.563333	0.59375	0.560833	0.63625	0.593333	0.58	0.682917	0.67125	0.48625	0.488333	0.48375	0.47625	0.495833	0.494583
146.07	0.829167	0.97	0.919167	0.800833	0.883333	0.904583	0.595417	0.574583	0.572083	0.588333	0.562917	0.592083	0.567083	0.620417	0.605417	0.590833	0.66875	0.6375	0.495417	0.487083	0.48125	0.474583	0.494167	0.4925
146.279	0.820417	0.9575	0.9175	0.809583	0.892083	0.84125	0.58375	0.574167	0.571667	0.586667	0.5625	0.594583	0.56	0.620833	0.595	0.576667	0.620417	0.6725	0.4925	0.48875	0.479583	0.475	0.495417	0.49375
146.488	0.835833	0.962917	0.911667	0.8025	0.87875	0.850417	0.585417	0.570833	0.57	0.584167	0.564167	0.594583	0.56125	0.618333	0.591667	0.570833	0.618333	0.650417	0.4925	0.485833	0.479583	0.473333	0.495	0.49375
146.697	0.841667	0.950833	0.897917	0.812083	0.885	0.92125	0.588333	0.572917	0.570417	0.584583	0.624583	0.59375	0.567917	0.616667	0.59	0.570417	0.6725	0.695417	0.488333	0.4875	0.47875	0.468333	0.495833	0.494583
146.906	0.832917	0.9825	0.947083	0.802917	0.87875	0.822083	0.583333	0.569583	0.5675	0.608333	0.56	0.587917	0.555833	0.615	0.590833	0.5625	0.66375	0.662917	0.487083	0.514583	0.475417	0.464167	0.490417	0.487917
147.115	0.836667	0.982917	0.936667	0.814167	0.921667	0.85	0.592083	0.568333	0.566667	0.580417	0.5575	0.58875	0.563333	0.61375	0.590417	0.581667	0.6625	0.65625	0.487917	0.484167	0.475833	0.466667	0.4925	0.490417
147.324	0.825417	0.95125	0.905	0.793333	0.937083	0.841667	0.581667	0.569583	0.567917	0.579583	0.558333	0.589167	0.555417	0.6125	0.58875	0.577917	0.665	0.65	0.490417	0.4825	0.47625	0.465	0.49125	0.489583
147.533	0.82875	0.965833	0.933333	0.804167	0.955	0.863333	0.667083	0.566667	0.5925	0.58	0.555	0.5875	0.55875	0.615833	0.587083	0.564167	0.614583	0.67375	0.486667	0.512917	0.4775	0.464583	0.4925	0.487083
147.742	0.825	0.954167	0.907083	0.812083	0.9425	0.84	0.581667	0.566667	0.565833	0.579583	0.5575	0.58875	0.559167	0.62125	0.5925	0.580833	0.666667	0.660833	0.48625	0.485	0.4775	0.46625	0.4925	0.48875
147.951	0.824167	0.9525	0.901667	0.809167	0.93	0.8325	0.576667	0.562917	0.561667	0.57625	0.550833	0.584167	0.55875	0.6125	0.602083	0.563333	0.64375	0.64375	0.48625	0.483333	0.473333	0.464167	0.489167	0.484583
148.16	0.84625	0.980417	0.922083	0.829583	0.964167	0.872917	0.585	0.570833	0.564583	0.57625	0.551667	0.58375	0.554167	0.612083	0.593333	0.564583	0.617083	1.1525	0.4825	0.4825	0.475417	0.466667	0.489583	0.486667
148.369	0.83	0.963333	0.973333	0.83	0.994167	0.830417	0.572917	0.564167	0.5625	0.576667	0.552917	0.582083	0.55375	0.61125	0.587917	0.567083	0.664167	0.646667	0.492917	0.481667	0.474167	0.462917	0.4875	0.481667
148.578	0.82375	0.955833	0.914583	0.822083	1.00083	0.892917	0.58125	0.564167	0.559583	0.574167	0.55	0.5825	0.557083	0.61375	0.597083	0.5775	0.6125	0.76125	0.483333	0.480833	0.4725	0.461667	0.4875	0.483333
148.787	0.828333	0.95	0.915833	0.82875	0.989583	0.839167	0.573333	0.612917	0.561667	0.574583	0.607083	0.58375	0.559167	0.615833	0.590417	0.57625	0.65875	0.640833	0.482083	0.484167	0.47625	0.465833	0.489167	0.484583
148.996	0.814583	0.954583	0.918333	0.822083	1.02458	0.957917	0.5775	0.56	0.56	0.574167	0.55	0.578333	0.550833	0.613333	0.595417	0.565	0.6125	0.630833	0.481667	0.481667	0.472917	0.460833	0.486667	0.480833
149.205	0.832917	0.970417	0.930833	0.863333	1.01792	0.865833	0.579583	0.560417	0.574167	0.572917	0.549583	0.58125	0.550833	0.620417	0.58875	0.560833	0.614583	0.63625	0.48625	0.482917	0.475417	0.464583	0.488333	0.48625
149.414	0.822083	0.95125	0.913333	0.868333	1.03917	0.857083	0.577917	0.558333	0.567083	0.570417	0.5425	0.575833	0.549167	0.610417	0.585	0.559167	0.62	0.624167	0.48375	0.477083	0.470417	0.46	0.484583	0.479167
149.623	0.830417	0.975417	0.90375	0.89375	1.06875	0.872917	0.581667	0.560833	0.557083	0.5675	0.545	0.577083	0.5525	0.615	0.583333	0.561667	0.60875	0.642083	0.479583	0.48	0.47375	0.461667	0.486667	0.485833
149.832	0.842917	0.955	0.902917	0.88625	1.04	0.90125	0.574583	0.555	0.55375	0.56375	0.544167	0.57375	0.54625	0.609583	0.5825	0.559167	0.60625	0.580833	0.487083	0.479583	0.467917	0.459167	0.482083	0.479583
150.041	0.834583	0.965833	0.929583	0.895	1.04	0.85	0.5775	0.555417	0.5525	0.566667	0.54625	0.57625	0.5475	0.661667	0.584167	0.56	0.607917	0.624167	0.48375	0.481667	0.471667	0.459167	0.485833	0.481667
150.25	0.820417	0.95	0.977083	0.88375	1.04542	0.952083	0.567083	0.5525	0.549583	0.558333	0.5425	0.573333	0.542917	0.607917	0.584583	0.554583	0.600833	0.630833	0.480417	0.4775	0.47	0.462917	0.48375	0.48
150.459	0.846667	0.949167	0.915	0.890417	1.04375	0.852083	0.575417	0.55125	0.552083	0.5575	0.545833	0.70625	0.544167	0.621667	0.585417	0.5525	0.604167	0.611667	0.479583	0.4775	0.469583	0.45875	0.483333	0.47875
150.668	0.82875	0.9625	0.907083	0.923333	1.07833	0.835833	0.57875	0.55125	0.550833	0.562083	0.544583	0.5725	0.5425	0.615833	0.587917	0.5575	0.6075	0.62875	0.480833	0.479167	0.471667	0.461667	0.486667	0.48
150.877	0.834167	0.952917	0.91875	0.885	1.06583	0.869583	0.570417	0.549167	0.549167	0.5625	0.542917	0.569583	0.5425	0.615	0.59375	0.565417	0.6125	0.610417	0.482083	0.4775	0.47	0.461667	0.483333	0.476667
151.086	0.830833	0.95125	0.924167	0.915417	1.06875	0.912083	0.580417	0.547083	0.5475	0.558333	0.544167	0.570417	0.540833	0.623333	0.595	0.557917	0.61	0.635833	0.4825	0.4775	0.46875	0.462917	0.48375	0.4775
151.294	0.819583	0.95375	0.920417	0.890833	1.04625	0.93875	0.569583	0.620417	0.5425	0.5575	0.538333	0.569167	0.540417	0.616667	0.585417	0.557917	0.604583	0.599167	0.4775	0.475	0.465417	0.461667	0.477917	0.475417
151.504	0.82375	0.967083	0.920417	0.887083	1.07375	0.90375	0.62625	0.545417	0.544583	0.554167	0.53875	0.564167	0.535833	0.619167	0.591667	0.552083	0.605417	0.615833	0.48125	0.4775	0.467917	0.46	0.478333	0.474583
151.712	0.81875	0.965417	0.915833	0.895833	1.05875	0.93625	0.644167	0.545417	0.54625	0.555417	0.539583	0.56625	0.53625	0.62125	0.590417	0.549167	0.6075	0.614167	0.477083	0.475833	0.46625	0.460833	0.479167	0.475
151.921	0.813333	0.965833	0.945833	0.887917	1.10167	0.955	0.567083	0.543333	0.543333	0.5525	0.539167	0.564583	0.534583	0.62125	0.59625	0.560417	0.599583	0.600833	0.479583	0.475417	0.466667	0.45625	0.479167	0.471667
152.13	0.818333	0.9675	0.940833	0.889167	1.10375	0.830833	0.570417	0.544167	0.542917	0.553333	0.54	0.680833	0.535	0.618333	0.5975	0.555417	0.60125	0.584583	0.47625	0.475833	0.466667	0.45875	0.480833	0.475417
152.339	0.814583	0.953333	0.925417	0.913333	1.09917	0.93	0.577083	0.54375	0.540417	0.551667	0.539583	0.565	0.535417	0.615	0.590833	0.555417	0.6	0.6175	0.477083	0.473333	0.465417	0.46	0.478333	0.47375
152.548	0.813333	0.96625	0.935	0.894167	1.10458	0.8325	0.577083	0.544167	0.5525	0.5525	0.539167	0.563333	0.535417	0.6175	0.59875	0.557917	0.599583	0.604583	0.476667	0.475417	0.466667	0.457917	0.47875	0.476667
152.757	0.8125	0.947083	0.909167	0.886667	1.06	0.964167	0.57375	0.545417	0.565833	0.553333	0.53875	0.562917	0.545417	0.624583	0.596667	0.554583	0.605	0.60375	0.475	0.475417	0.47125	0.45875	0.4825	0.477917
152.966	0.817083	0.95125	0.925	0.942083	1.08458	1.00125	0.575417	0.5425	0.54125	0.55125	0.535	0.562083	0.547917	0.618333	0.596667	0.566667	0.6025	0.607917	0.476667	0.475	0.465833	0.455	0.47875	0.47375
153.175	0.813333	0.966667	0.90875	0.93375	1.035	0.948333	0.5675	0.542917	0.540833	0.55375	0.534583	0.560833	0.545417	0.615833	0.594583	0.555417	0.601667	0.942917	0.477083	0.475	0.468333	0.45625	0.48	0.4725
153.384	0.808333	0.98125	0.904167	0.94625	1.10917	0.92	0.562917	0.541667	0.54	0.55375	0.53375	0.562917	0.54375	0.617083	0.5925	0.552917	0.60375	0.603333	0.473333	0.472083	0.465833	0.457917	0.479167	0.474583
153.593	0.809583	0.95375	0.8775	0.8925	1.07792	0.984167	0.6175	0.542083	0.539583	0.55125	0.534583	0.561667	0.54625	0.652083	0.590833	0.552917	0.6025	0.592917	0.4725	0.474583	0.465417	0.459583	0.47875	0.47375
153.802	0.82625	0.970417	0.8975	0.957917	1.12458	0.960417	0.565833	0.540833	0.537917	0.552083	0.53125	0.561667	0.583333	0.623333	0.594167	0.552083	0.600417	0.630833	0.477083	0.474167	0.465417	0.457917	0.47875	0.47375
154.011	0.820417	0.962917	0.9	0.9375	1.10208	0.9675	0.565833	0.552083	0.539167	0.552917	0.532917	0.560417	0.55125	0.624583	0.592083	0.555	0.602917	0.60875	0.475	0.475417	0.467083	0.459583	0.482083	0.474583
154.22	0.817083	0.95625	0.919167	0.969583	1.09833	0.982083	0.5575	0.547083	0.537083	0.550417	0.530833	0.557083	0.549583	0.619583	0.593333	0.555	0.597917	0.592917	0.47375	0.4725	0.46375	0.455	0.47625	0.468333
154.429	0.815417	0.957917	0.93125	0.903333	1.09083	0.879583	0.564167	0.541667	0.53875	0.551667	0.532083	0.56	0.679583	0.619583	0.593333	0.552917	0.60125	0.595	0.4725	0.470417	0.463333	0.4575	0.479167	0.472083
154.638	0.80375	0.960833	0.915417	0.895833	1.07333	0.832917	0.556667	0.549167	0.532917	0.547083	0.5275	0.553333	0.5475	0.609583	0.599167	0.56625	0.597083	0.596667	0.46875	0.469167	0.460833	0.454167	0.474167	0.467083
154.847	0.805417	0.962083	0.934167	0.89375	1.05833	0.964167	0.559167	0.544167	0.5325	0.547083	0.528333	0.55375	0.544167	0.613333	0.6	0.55	0.6	0.589167	0.476667	0.469583	0.462917	0.450417	0.477083	0.505
155.056	0.8175	0.950417	0.91625	0.95125	1.10583	0.93875	0.560417	0.547083	0.53375	0.54375	0.524583	0.551667	0.544583	0.61375	0.6025	0.555833	0.594583	0.615417	0.475	0.471667	0.4625	0.452917	0.474167	0.46875
155.265	0.81875	0.955417	0.905	0.926667	1.12667	0.85125	0.564167	0.54625	0.5325	0.537917	0.527083	0.552917	0.545417	0.612083	0.61	0.55375	0.601667	0.605833	0.473333	0.470417	0.46125	0.454167	0.47625	0.469167
155.474	0.806667	0.95125	0.892083	0.94125	1.12042	0.908333	0.562083	0.544167	0.534583	0.54875	0.52625	0.554167	0.549583	0.629583	0.59875	0.556667	0.594167	0.58875	0.471667	0.472083	0.462917	0.455833	0.475417	0.47125
155.683	0.821667	0.95375	0.92125	0.95	1.06875	0.8375	0.56125	0.540417	0.53	0.53875	0.5225	0.57125	0.625833	0.612917	0.615	0.55875	0.596667	0.561667	0.471667	0.469167	0.45875	0.450417	0.472917	0.46375
155.892	0.80875	0.9575	0.92875	0.952083	1.14667	0.87	0.558333	0.53875	0.532917	0.543333	0.522917	0.551667	0.565833	0.624167	0.610833	0.554167	0.595417	0.575417	0.470417	0.471667	0.462083	0.452917	0.47375	0.468333
156.101	0.805833	0.982917	0.884583	0.943333	1.09667	0.872083	0.553333	0.57875	0.529583	0.543333	0.521667	0.549167	0.57375	0.615417	0.605833	0.554167	0.595417	0.571667	0.467917	0.467917	0.459583	0.44875	0.472917	0.467083
156.31	0.808333	0.96875	0.920417	0.954583	1.0925	0.9	0.56375	0.5425	0.530417	0.587083	0.52375	0.551667	0.590417	0.617083	0.61	0.558333	0.59	0.596667	0.47375	0.468333	0.46125	0.452917	0.473333	0.468333
156.519	0.79375	0.945	0.902917	0.96	1.09125	0.834167	0.554167	0.5375	0.528333	0.539167	0.522083	0.54875	0.576667	0.611667	0.6025	0.5475	0.58875	0.561667	0.470833	0.467083	0.458333	0.447083	0.471667	0.46625
156.728	0.802083	0.965417	0.87875	0.995417	1.11833	0.910833	0.562083	0.541667	0.532083	0.543333	0.5225	0.55	0.576667	0.615833	0.607917	0.5575	0.59375	0.58125	0.47	0.467917	0.459167	0.448333	0.473333	0.467917
156.937	0.807917	0.960833	0.98	0.915	1.10333	0.9825	0.553333	0.536667	0.53	0.540833	0.520417	0.547917	0.574583	0.657917	0.605	0.5575	0.60625	0.589583	0.467083	0.464583	0.45875	0.450833	0.473333	0.46375
157.146	0.820417	0.965417	0.970417	0.92875	1.11417	0.872917	0.557083	0.539167	0.528333	0.537917	0.52125	0.547917	0.575	0.619167	0.605	0.564167	0.597083	0.566667	0.47625	0.468333	0.460833	0.449167	0.473333	0.468333
157.355	0.826667	0.97125	0.870833	0.97875	1.09583	0.880833	0.547917	0.535417	0.525417	0.539583	0.5175	0.545833	0.811667	0.630833	0.601667	0.5575	0.6	0.575	0.472917	0.46625	0.457083	0.450417	0.47125	0.462917
157.564	0.83625	0.983333	0.870833	0.905	1.11625	0.906667	0.560833	0.53625	0.525833	0.535417	0.531667	0.544167	0.5975	0.615417	0.602083	0.562083	0.592917	0.565833	0.474167	0.46625	0.45875	0.4525	0.470417	0.465833
157.773	0.7975	0.934583	0.850833	0.925833	1.05833	0.913333	0.56	0.537917	0.525833	0.540833	0.519167	0.545833	0.594167	0.619167	0.687083	0.563333	0.593333	0.584167	0.464583	0.465417	0.457917	0.447083	0.469583	0.464167
157.981	0.806667	0.961667	0.874583	0.927917	1.11333	0.883333	0.55375	0.532083	0.523333	0.53125	0.515417	0.54375	0.597083	0.697083	0.610417	0.560417	0.597917	0.576667	0.474583	0.466667	0.457917	0.450417	0.47	0.4625
158.19	0.835	0.979167	0.932083	0.941667	1.07083	0.845833	0.55375	0.534167	0.523333	0.534167	0.516667	0.542917	0.597083	0.625833	0.609583	0.564167	0.605	0.589167	0.461667	0.465417	0.457083	0.448333	0.47	0.465
158.399	0.80375	0.959583	0.917917	0.944583	1.05208	0.9575	0.550833	0.63	0.521667	0.5275	0.513333	0.540417	0.58875	0.657917	0.601667	0.556667	0.6	0.574583	0.464167	0.46375	0.455	0.450417	0.467917	0.461667
158.608	0.814583	0.975	0.896667	0.92625	1.12333	0.911667	0.549583	0.529583	0.522083	0.5325	0.514167	0.540417	0.590417	0.6275	0.605	0.564167	0.6	0.574167	0.464583	0.4625	0.455833	0.4475	0.4675	0.462083
158.817	0.8075	0.96	0.849167	0.97125	1.10083	0.8525	0.548333	0.52875	0.518333	0.532917	0.51125	0.5375	0.5875	0.625417	0.604167	0.561667	0.597917	0.584167	0.467083	0.462917	0.455	0.44625	0.467083	0.458333
159.026	0.800417	0.964583	0.999583	0.963333	1.03583	1.02792	0.546667	0.518333	0.519167	0.534167	0.510417	0.606667	0.588333	0.62625	0.602917	0.569583	0.5975	0.584167	0.464167	0.46375	0.455	0.444583	0.467083	0.460833
159.235	0.817917	0.982083	0.889583	0.97375	1.07833	0.937083	0.54875	0.518333	0.522917	0.53375	0.512083	0.539583	0.594167	0.63625	0.60375	0.569583	0.600417	0.574583	0.466667	0.465833	0.45625	0.447917	0.469167	0.462917
159.444	0.806667	0.96875	0.966667	0.935833	1.10625	0.935	0.551667	0.517917	0.523333	0.53375	0.511667	0.53875	0.587083	0.632917	0.605833	0.579583	0.599583	0.580417	0.466667	0.464167	0.452083	0.4475	0.467083	0.45875
159.653	0.799167	0.95	0.959167	0.91375	1.10958	0.927083	0.56375	0.53125	0.519167	0.533333	0.511667	0.53875	0.587083	0.630833	0.61625	0.569167	0.592917	0.596667	0.46375	0.464167	0.455417	0.44625	0.4675	0.45875
159.862	0.8125	0.9775	0.959583	0.937083	1.11292	0.906667	0.543333	0.522083	0.51625	0.520417	0.508333	0.535	0.58375	0.627083	0.610417	0.572083	0.59125	0.573333	0.467917	0.46375	0.453333	0.440417	0.463333	0.457083
160.071	0.79625	0.965	0.964583	0.926667	1.055	0.998333	0.545417	0.52375	0.519167	0.527083	0.509583	0.53625	0.584167	0.62875	0.612083	0.568333	0.593333	0.579583	0.465833	0.46375	0.453333	0.4475	0.465	0.459167
160.28	0.8225	0.960833	0.969583	0.937917	1.02958	0.876667	0.55	0.5275	0.515833	0.525	0.5075	0.535833	0.58125	0.621667	0.654167	0.565417	0.590833	0.585	0.4625	0.462083	0.4525	0.44625	0.464583	0.457083
160.489	0.81875	0.962917	0.8725	0.93625	1.08917	0.9475	0.54875	0.522917	0.513333	0.526667	0.50625	0.534167	0.58125	0.623333	0.6125	0.570417	0.590417	0.577083	0.46	0.460833	0.453333	0.44625	0.46375	0.4575
160.698	0.79625	0.954167	0.960417	0.941667	1.11708	0.950833	0.54625	0.524167	0.514167	0.524167	0.505833	0.5325	0.578333	0.6225	0.607083	0.562083	0.590417	0.586667	0.459583	0.459167	0.45125	0.444167	0.462917	0.455
160.907	0.80375	1.0125	0.950833	0.915	1.12042	0.858333	0.539583	0.521667	0.514167	0.52625	0.505417	0.535417	0.577083	0.62125	0.60625	0.561667	0.5925	0.59	0.460417	0.46125	0.450833	0.44375	0.463333	0.45625
161.116	0.799583	0.964583	0.957083	0.915833	1.14083	0.945417	0.537917	0.510833	0.512083	0.523333	0.503333	0.532083	0.578333	0.6175	0.60625	0.561667	0.599167	0.589583	0.463333	0.460833	0.450833	0.439583	0.4625	0.455
161.325	0.807917	1.02208	0.9475	0.987083	1.10875	0.897083	0.545	0.52125	0.514167	0.526667	0.505833	0.535	0.575417	0.619167	0.60875	0.562917	0.609583	0.577083	0.461667	0.460833	0.452083	0.44625	0.46375	0.457083
161.534	0.808333	0.977917	0.970833	0.907917	1.08708	0.920417	0.544583	0.5175	0.5125	0.52625	0.502917	0.53125	0.575833	0.61625	0.604583	0.560833	0.619167	0.590833	0.457917	0.45875	0.450417	0.4425	0.462083	0.4525
161.743	0.83375	0.961667	0.95375	0.9175	1.10542	0.8825	0.54625	0.507917	0.514167	0.52625	0.504167	0.53125	0.579583	0.620833	0.60875	0.56625	0.61375	0.6	0.462083	0.46125	0.4525	0.445417	0.465	0.456667
161.952	0.805	0.965417	0.975833	0.912083	1.10375	0.896667	0.540833	0.508333	0.511667	0.52125	0.50125	0.530833	0.57375	0.611667	0.60125	0.562917	0.6075	0.579583	0.45875	0.458333	0.449583	0.440833	0.46125	0.453333
162.161	0.815833	0.969167	1.01	0.9625	1.11042	0.91	0.541667	0.519167	0.5175	0.525	0.502917	0.531667	0.574167	0.617083	0.737917	0.562917	0.61125	0.589583	0.459583	0.46	0.45125	0.445	0.462917	0.45625
162.37	0.799167	0.95875	0.955833	0.92125	1.0575	0.897083	0.557083	0.520417	0.510833	0.5225	0.50375	0.5275	0.57	0.617083	0.60125	0.576667	0.646667	0.624583	0.453333	0.457917	0.449167	0.442083	0.461667	0.45375
162.579	0.814583	0.959167	0.922917	0.90125	1.11542	0.8675	0.535	0.518333	0.51	0.515417	0.500417	0.5275	0.572083	0.614167	0.602083	0.579583	0.6225	0.588333	0.4575	0.459583	0.449167	0.441667	0.460417	0.451667
162.788	0.797917	0.953333	1.00583	0.895417	1.05	0.985833	0.5475	0.519583	0.51125	0.523333	0.502917	0.526667	0.575833	0.6175	0.601667	0.583333	0.660417	0.595	0.45875	0.460417	0.452083	0.44375	0.462083	0.45375
162.997	0.805417	0.96125	0.964167	0.869167	1.11292	0.909167	0.5375	0.519583	0.507917	0.5225	0.500417	0.52875	0.57375	0.612917	0.597083	0.581667	0.632917	0.616667	0.460417	0.46	0.45	0.440833	0.46	0.455
163.206	0.804167	0.960417	0.954167	0.91	1.03667	0.883333	0.5375	0.515833	0.50625	0.522083	0.499583	0.527917	0.573333	0.615	0.599167	0.59375	0.632083	0.590417	0.462917	0.460417	0.4525	0.437083	0.4625	0.454167
163.415	0.81	0.967083	0.954583	0.921667	1.12292	0.890417	0.540833	0.516667	0.507917	0.520417	0.497917	0.525	0.567917	0.609583	0.600833	0.598333	0.632917	0.582917	0.457083	0.4575	0.448333	0.44	0.459583	0.451667
163.624	0.802083	0.975	0.958333	0.955	1.05	0.95125	0.542917	0.5075	0.508333	0.519583	0.49875	0.5275	0.572917	0.61375	0.597917	0.594167	0.632917	0.590833	0.460833	0.459583	0.45	0.43875	0.46	0.455417
163.833	0.803333	0.96375	1.01708	0.893333	1.115	0.904167	0.531667	0.513333	0.503333	0.512917	0.495833	0.5225	0.5675	0.60875	0.627917	0.589583	0.626667	0.577917	0.45625	0.458333	0.446667	0.434583	0.45875	0.449583
164.042	0.808333	0.968333	0.950417	0.99	1.11708	0.885417	0.575417	0.515833	0.5075	0.51625	0.498333	0.525833	0.571667	0.610833	0.599583	0.59375	0.626667	0.58125	0.460417	0.45625	0.450833	0.436667	0.460833	0.451667
164.25	0.8025	0.977083	0.996667	0.946667	1.11333	0.877917	0.576667	0.511667	0.505833	0.516667	0.49625	0.52125	0.567083	0.60875	0.597083	0.588333	0.64375	0.580417	0.459583	0.456667	0.4475	0.434583	0.459167	0.45
164.459	0.79875	0.95375	0.957917	0.934583	1.1075	0.905	0.536667	0.510417	0.50375	0.512917	0.494167	0.52125	0.56625	0.602917	0.590417	0.5875	0.622083	0.58	0.46	0.455417	0.447083	0.435417	0.4575	0.447917
164.668	0.804583	0.967917	0.978333	0.925833	1.05125	0.934583	0.535417	0.5125	0.50375	0.516667	0.49625	0.525833	0.560833	0.604167	0.592083	0.58125	0.623333	0.580417	0.458333	0.457083	0.449167	0.437083	0.458333	0.449583
164.877	0.809167	0.9725	0.867917	0.927917	1.12208	0.925417	0.53375	0.514583	0.502083	0.513333	0.4925	0.520833	0.560833	0.602083	0.592917	0.582917	0.622083	0.57875	0.452917	0.454583	0.447083	0.437917	0.457083	0.449583
165.086	0.814583	0.972917	0.91625	0.940417	1.12708	1.01417	0.535	0.513333	0.501667	0.5125	0.494167	0.521667	0.56625	0.603333	0.599583	0.592083	0.62375	0.579583	0.460833	0.457917	0.45	0.439167	0.457917	0.450417
165.295	0.79375	0.967917	0.961667	0.92	1.1475	0.89	0.5375	0.500833	0.500417	0.514167	0.490833	0.52	0.560833	0.605	0.596667	0.584167	0.62125	0.625417	0.45375	0.455833	0.444167	0.437083	0.455417	0.4475
165.504	0.80125	0.964167	0.965	0.943333	1.10208	0.909167	0.531667	0.51	0.501667	0.51875	0.491667	0.517917	0.564167	0.605417	0.592083	0.582083	0.63	0.59125	0.4525	0.455833	0.445833	0.434167	0.458333	0.448333
165.713	0.807083	0.95625	0.970833	0.929167	1.04792	0.97125	0.53125	0.507917	0.499167	0.50625	0.490833	0.518333	0.56	0.60125	0.590417	0.580833	0.635	0.58125	0.457917	0.455833	0.445	0.434167	0.455833	0.447083
165.922	0.8025	0.957083	0.964167	0.932083	1.10542	0.980833	0.530833	0.50875	0.500833	0.509167	0.490833	0.519583	0.55875	0.595833	0.588333	0.585417	0.620417	0.580833	0.45875	0.455417	0.445417	0.43875	0.457917	0.445
166.131	0.799583	0.96125	0.959167	0.9225	1.04042	0.92375	0.5375	0.51	0.50125	0.515833	0.491667	0.51875	0.559167	0.603333	0.592917	0.580833	0.617917	0.587083	0.458333	0.4575	0.446667	0.434167	0.456667	0.44625
166.34	0.794583	0.959583	0.967917	0.9125	1.11875	0.862917	0.52625	0.505833	0.496667	0.505833	0.489167	0.516667	0.554167	0.601667	0.582917	0.5825	0.614583	0.575417	0.455	0.454167	0.444167	0.430833	0.452917	0.445833
166.549	0.7925	0.969167	0.978333	0.909583	1.12708	0.933333	0.569167	0.50875	0.49875	0.51	0.489583	0.516667	0.560833	0.599583	0.589583	0.578333	0.6175	0.58625	0.460417	0.455417	0.444167	0.437917	0.456667	0.444583
	-0.205833	-0.209583	-0.219583	-0.21625	-0.204167	-0.197917	-0.2	-0.208333	-0.195417	-0.19625	-0.200833	-0.196667	-0.200833	-0.204167	-0.203333	-0.23875	-0.209583	-0.215833	-0.196667	-0.19625	-0.194167	-0.194167	-0.20125	-0.209167
	-0.205833	-0.209583	-0.219583	-0.21625	-0.204167	-0.197917	-0.2	-0.208333	-0.195417	-0.19625	-0.200833	-0.196667	-0.200833	-0.204167	-0.203333	-0.23875	-0.209583	-0.215833	-0.196667	-0.19625	-0.194167	-0.194167	-0.20125	-0.209167
	-0.205833	-0.209583	-0.219583	-0.21625	-0.204167	-0.197917	-0.2	-0.208333	-0.195417	-0.19625	-0.200833	-0.196667	-0.200833	-0.204167	-0.203333	-0.23875	-0.209583	-0.215833	-0.196667	-0.19625	-0.194167	-0.194167	-0.20125	-0.209167
	-0.205833	-0.209583	-0.219583	-0.21625	-0.204167	-0.197917	-0.2	-0.208333	-0.195417	-0.19625	-0.200833	-0.196667	-0.200833	-0.204167	-0.203333	-0.23875	-0.209583	-0.215833	-0.196667	-0.19625	-0.194167	-0.194167	-0.20125	-0.209167

## Sheet: Fig. 2d
		K4e						K4M*						K4Me1						K4Me2
doubling time		8.12511	7.60941	9.39386	6.86066	8.55359	7.43127	6.38556	5.11558	6.14579	5.27504	6.13425	6.38554	5.98933	6.14038	5.14684	5.68849	6.16092	3.89546	4.53536	4.29711	4.39924	4.31388	4.22869	4.46568

## Sheet: Fig. 2e
		fdsA			fdsB			fdsG			fdsD
K4M	0	0.00768607	0.00647577	3	0.0136712	0.0071123	3	0.00273029	0.00212936	3	0.00034607	0.00010593	3
	0.05	0.0354113	0.00364458	3	0.0697706	0.00329917	3	0.0348042	0.00796657	3	0.023712	0.00574917	3
	0.5	0.0343979	0.00435892	3	0.0672538	0.00410471	3	0.0282059	0.00503837	3	0.0235525	0.00042818	3
K4M*	0	0.0723218	0.00406891	3	0.0792074	0.0124916	3	0.0639725	0.00853443	3	0.0226893	0.00450973	3
	0.05	0.0881932	0.010104	3	0.0853017	0.00439458	3	0.0710123	0.00431144	3	0.0266819	0.0074123	3
	0.5	0.0965575	0.00515175	3	0.0942754	0.00426043	3	0.0821563	0.00965683	3	0.0331968	0.00236215	3

## Sheet: Fig. 3b
Time (hr)		K4e				K4M*				K4Me1				K4Me2
72		33.375	28.125	21.25	20.125	64	69	75.375	54.5	69.5	66.125	69.625	74.75	47.25	78.25	75.25	70.75
120		44.625	39.25	31.625	31.375	67	64.875	76.125	55	70	71.25	67.5	73.75	71.25	83.75	86.25	85
168		48.75	40	32.5	28.75	66.25	71.875	77	55.75	73.75	73.125	72.25	78.75	76.125	88.75	92.875	89.375

## Sheet: Fig. 3c
	atoB				hmgs				hmgr
K4e	8.60069	6.83069	5.57871	4.71759	5.29561	4.20194	3.34491	2.93804	1.26228	1.42559	0.916122	0.990469
K4M	9.93056	9.84264	10.4573	7.86622	6.34476	6.46756	6.81111	4.8819	1.8607	2.63596	1.97297	2.05997
K4Me1	10.9039	10.3583	10.2934	10.1503	6.06072	6.63085	6.30123	6.15292	1.83876	2.22518	1.92105	2.57269
K4Me2	9.73367	11.4845	12.6156	12.2954	4.98284	6.8262	6.70552	6.50486	1.22172	1.94077	1.50917	1.76759

## Sheet: Fig. 3d
	K4Me2	K4Me2	K4e	K4e
0	0	0	0	0
15.5	0	0	0	0
24	0	0	0	0
34.8	0	0	0	0
34.8	0	0	0	0
64.7	624.826	244.336	0	0
86.2	2053.6	625.103	599.522	520.867
93.9	3032.62	1068.64	730.793	600.87
110.7	3300.7	1861.5	1176.93	818.293
115.9	3275.4	2139.44	1211.41	815.271
133.7	3156.31	3349.58	1318.78	1090.66
144.7	3064.74	3842.84	1255.3	1027.4
157.6	2900.76	3771.82	1316.51	1173.3

## Sheet: Fig. 4a
time (hr)	before formate	after formate
0.0018	22.76	5.1
0.009	23.78	5.71
0.0162	24.86	6.19
0.0234	25.85	6.53
0.0306	26.63	6.73
0.0378	27.11	6.83
0.045	27.26	6.85
0.0522	27.13	6.83
0.0594	26.81	6.78
0.0666	26.4	6.66
0.0738	26	6.45
0.081001	25.7	6.11
0.088201	25.51	5.63
0.095401	25.42	5
0.102601	25.39	4.25
0.109801	25.34	3.45
0.117001	25.21	2.68
0.124201	24.97	2.01
0.131401	24.62	1.51
0.138601	24.23	1.22
0.145801	23.86	1.13
0.153001	23.59	1.17
0.160201	23.47	1.29
0.167401	23.54	1.39
0.174601	23.78	1.43
0.181801	24.12	1.35
0.189001	24.5	1.14
0.196201	24.82	0.82
0.203401	25.01	0.46
0.210601	25.05	0.11
0.217801	24.91	-0.16
0.225001	24.66	-0.36
0.232201	24.37	-0.49
0.239402	24.1	-0.57
0.246602	23.92	-0.65
0.253802	23.87	-0.79
0.261002	23.94	-1.02
0.268202	24.1	-1.36
0.275402	24.3	-1.78
0.282602	24.5	-2.22
0.289802	24.67	-2.62
0.297002	24.79	-2.89
0.304202	24.91	-2.99
0.311402	25.06	-2.92
0.318602	25.32	-2.71
0.325802	25.72	-2.4
0.333002	26.27	-2.07
0.340202	26.94	-1.79
0.347402	27.67	-1.61
0.354602	28.39	-1.55
0.361802	29.03	-1.6
0.369002	29.51	-1.69
0.376202	29.83	-1.77
0.383402	30	-1.77
0.390602	30.08	-1.68
0.397803	30.15	-1.5
0.405003	30.3	-1.25
0.412203	30.59	-0.98
0.419403	31.03	-0.76
0.426603	31.61	-0.63
0.433803	32.27	-0.63
0.441003	32.93	-0.74
0.448203	33.51	-0.92
0.455403	33.96	-1.09
0.462603	34.26	-1.18
0.469803	34.42	-1.15
0.477003	34.51	-0.97
0.484203	34.59	-0.69
0.491403	34.74	-0.33
0.498603	34.99	0.02
0.505803	35.36	0.3
0.513003	35.8	0.46
0.520203	36.28	0.48
0.527403	36.71	0.36
0.534603	37.06	0.18
0.541803	37.3	0.01
0.549004	37.44	-0.08
0.556204	37.53	-0.06
0.563404	37.62	0.06
0.570604	37.79	0.27
0.577804	38.06	0.51
0.585004	38.44	0.71
0.592204	38.89	0.82
0.599404	39.35	0.79
0.606604	39.75	0.64
0.613804	40.02	0.4
0.621004	40.12	0.15
0.628204	40.06	-0.03
0.635404	39.88	-0.1
0.642604	39.68	-0.05
0.649804	39.54	0.1
0.657004	39.55	0.31
0.664204	39.74	0.51
0.671404	40.12	0.64
0.678604	40.63	0.68
0.685804	41.19	0.61
0.693004	41.73	0.46
0.700204	42.13	0.28
0.707405	42.36	0.15
0.714605	42.4	0.13
0.721805	42.28	0.21
0.729005	42.1	0.37
0.736205	41.93	0.57
0.743405	41.85	0.74
0.750605	41.9	0.84
0.757805	42.1	0.81
0.765005	42.42	0.66
0.772205	42.8	0.41
0.779405	43.19	0.09
0.786605	43.54	-0.2
0.793805	43.8	-0.41
0.801005	44	-0.5
0.808205	44.16	-0.44
0.815405	44.33	-0.28
0.822605	44.57	-0.04
0.829805	44.9	0.19
0.837005	45.32	0.4
0.844205	45.8	0.51
0.851405	46.27	0.5
0.858605	46.68	0.4
0.865806	46.96	0.25
0.873006	47.08	0.11
0.880206	47.06	0.05
0.887406	46.93	0.1
0.894606	46.77	0.25
0.901806	46.67	0.48
0.909006	46.68	0.74
0.916206	46.83	0.96
0.923406	47.11	1.09
0.930606	47.48	1.09
0.937806	47.87	0.95
0.945006	48.24	0.7
0.952206	48.52	0.42
0.959406	48.72	0.18
0.966606	48.84	0.02
0.973806	48.95	-0.01
0.981006	49.09	0.05
0.988206	49.31	0.18
0.995406	49.62	0.33
1.00261	49.99	0.44
1.00981	50.39	0.46
1.01701	50.75	0.37
1.02421	51	0.19
1.03141	51.1	-0.02
1.03861	51.06	-0.21
1.04581	50.91	-0.31
1.05301	50.7	-0.27
1.06021	50.51	-0.1
1.06741	50.44	0.15
1.07461	50.52	0.44
1.08181	50.77	0.7
1.08901	51.17	0.86
1.09621	51.64	0.87
1.10341	52.13	0.73
1.11061	52.55	0.47
1.11781	52.86	0.17
1.12501	53.03	-0.08
1.13221	53.09	-0.25
1.13941	53.08	-0.28
1.14661	53.06	-0.19
1.15381	53.09	0
1.16101	53.2	0.21
1.16821	53.4	0.39
1.17541	53.65	0.47
1.18261	53.92	0.43
1.18981	54.15	0.26
1.19701	54.32	0.02
1.20421	54.4	-0.22
1.21141	54.41	-0.43
1.21861	54.4	-0.54
1.22581	54.42	-0.56
1.23301	54.54	-0.5
1.24021	54.79	-0.41
1.24741	55.18	-0.35
1.25461	55.66	-0.37
1.26181	56.2	-0.5
1.26901	56.73	-0.74
1.27621	57.19	-1.04
1.28341	57.53	-1.33
1.29061	57.75	-1.53
1.29781	57.86	-1.6
1.30501	57.92	-1.51
1.31221	57.99	-1.29
1.31941	58.12	-0.98
1.32661	58.32	-0.66
1.33381	58.6	-0.39
1.34101	58.93	-0.22
1.34821	59.24	-0.19
1.35541	59.49	-0.27
1.36261	59.62	-0.41
1.36981	59.63	-0.53
1.37701	59.52	-0.56
1.38421	59.35	-0.47
1.39141	59.2	-0.27
1.39861	59.13	0
1.40581	59.2	0.29
1.41301	59.42	0.53
1.42021	59.77	0.66
1.42741	60.19	0.62
1.43461	60.62	0.42
1.44181	60.98	0.09
1.44901	61.25	-0.28
1.45621	61.39	-0.64
1.46341	61.43	-0.91
1.47061	61.44	-1.07
1.47781	61.48	-1.12
1.48501	61.61	-1.1
1.49221	61.84	-1.04
1.49941	62.17	-1
1.50661	62.55	-1
1.51381	62.92	-1.08
1.52101	63.23	-1.21
1.52821	63.45	-1.36
1.53541	63.55	-1.47
1.54261	63.57	-1.5
1.54981	63.56	-1.43
1.55701	63.59	-1.27
1.56421	63.72	-1.05
1.57141	63.98	-0.82
1.57861	64.35	-0.62
1.58581	64.79	-0.5
1.59301	65.23	-0.49
1.60021	65.61	-0.59
1.60741	65.87	-0.77
1.61461	65.97	-0.97
1.62181	65.94	-1.13
1.62901	65.84	-1.19
1.63621	65.73	-1.13
1.64341	65.71	-0.98
1.65061	65.82	-0.77
1.65781	66.08	-0.56
1.66501	66.46	-0.39
1.67221	66.91	-0.32
1.67941	67.34	-0.37
1.68661	67.68	-0.52
1.69381	67.88	-0.72
1.70101	67.9	-0.9
1.70821	67.76	-0.99
1.71541	67.54	-0.95
1.72261	67.31	-0.79
1.72981	67.17	-0.56
1.73701	67.15	-0.3
1.74421	67.29	-0.1
1.75141	67.54	0
1.75861	67.88	-0.04
1.76581	68.25	-0.22
1.77301	68.58	-0.48
1.78021	68.83	-0.75
1.78741	68.99	-0.94
1.79461	69.1	-1.01
1.80181	69.21	-0.93
1.80901	69.37	-0.75
1.81621	69.61	-0.51
1.82341	69.94	-0.28
1.83061	70.32	-0.14
1.83781	70.7	-0.13
1.84501	71.04	-0.26
1.85221	71.28	-0.51
1.85941	71.38	-0.82
1.86661	71.35	-1.11
1.87381	71.23	-1.3
1.88101	71.1	-1.37
1.88821	71.04	-1.32
1.89541	71.11	-1.18
1.90261	71.32	-1
1.90981	71.68	-0.85
1.91701	72.12	-0.78
1.92421	72.59	-0.83
1.93141	73.01	-1.01
1.93861	73.31	-1.26
1.94581	73.45	-1.53
1.95301	73.44	-1.75
1.96021	73.35	-1.86
1.96741	73.23	-1.83
1.97461	73.16	-1.68
1.98181	73.2	-1.44
1.98901	73.38	-1.16
1.99621	73.67	-0.92
2.00341	74.04	-0.76
2.01061	74.41	-0.71
2.01781	74.73	-0.76
2.02501	74.94	-0.87
2.03221	75.02	-1
2.03941	74.99	-1.07
2.04661	74.91	-1.07
2.05381	74.84	-0.98
2.06101	74.85	-0.84
2.06821	74.97	-0.7
2.07541	75.21	-0.6
2.08261	75.56	-0.59
2.08981	75.95	-0.69
2.09701	76.32	-0.89
2.10421	76.62	-1.14
2.11141	76.82	-1.37
2.11861	76.9	-1.5
2.12581	76.91	-1.5
2.13301	76.91	-1.36
2.14021	76.95	-1.1
2.14741	77.07	-0.78
2.15461	77.29	-0.46
2.16181	77.6	-0.21
2.16901	77.96	-0.1
2.17621	78.31	-0.13
2.18341	78.59	-0.29
2.19061	78.75	-0.5
2.19781	78.78	-0.7
2.20501	78.73	-0.82
2.21221	78.63	-0.83
2.21941	78.56	-0.73
2.22661	78.56	-0.54
2.23381	78.66	-0.32
2.24101	78.85	-0.12
2.24821	79.1	0
2.25541	79.36	0
2.26261	79.58	-0.08
2.26981	79.72	-0.24
2.27702	79.75	-0.41
2.28422	79.69	-0.52
2.29142	79.61	-0.54
2.29861	79.55	-0.45
2.30581	79.59	-0.3
2.31302	79.76	-0.11
2.32022	80.05	0.03
2.32741	80.43	0.1
2.33461	80.84	0.03
2.34181	81.23	-0.18
2.34902	81.51	-0.5
2.35622	81.67	-0.86
2.36341	81.68	-1.18
2.37061	81.59	-1.38
2.37782	81.47	-1.42
2.38502	81.38	-1.31
2.39222	81.4	-1.08
2.39941	81.54	-0.79
2.40661	81.79	-0.52
2.41382	82.12	-0.36
2.42102	82.46	-0.35
2.42822	82.76	-0.5
2.43542	82.96	-0.77
2.44262	83.04	-1.1
2.44982	83.02	-1.39
2.45702	82.95	-1.58
2.46422	82.91	-1.63
2.47142	82.94	-1.54
2.47862	83.11	-1.34
2.48582	83.41	-1.09
2.49302	83.82	-0.86
2.50022	84.29	-0.71
2.50742	84.74	-0.68
2.51462	85.13	-0.77
2.52182	85.39	-0.94
2.52902	85.52	-1.12
2.53622	85.55	-1.25
2.54342	85.52	-1.27
2.55062	85.52	-1.18
2.55782	85.58	-0.98
2.56502	85.74	-0.72
2.57222	86	-0.46
2.57942	86.31	-0.26
2.58662	86.63	-0.16
2.59382	86.89	-0.17
2.60102	87.06	-0.28
2.60822	87.11	-0.44
2.61542	87.06	-0.59
2.62262	86.96	-0.67
2.62982	86.9	-0.67
2.63702	86.93	-0.59
2.64422	87.09	-0.47
2.65142	87.39	-0.38
2.65862	87.81	-0.4
2.66582	88.29	-0.59
2.67302	88.75	-0.97
2.68022	89.13	-1.52
2.68742	89.38	-2.17
2.69462	89.48	-2.81
2.70182	89.44	-3.32
2.70902	89.32	-3.62
2.71622	89.17	-3.64
2.72342	89.07	-3.39
2.73062	89.05	-2.94
2.73782	89.13	-2.38
2.74502	89.28	-1.84
2.75222	89.49	-1.42
2.75942	89.71	-1.18
2.76662	89.9	-1.12
2.77382	90.06	-1.2
2.78102	90.17	-1.36
2.78822	90.27	-1.5
2.79542	90.4	-1.56
2.80262	90.57	-1.52
2.80982	90.81	-1.4
2.81702	91.11	-1.23
2.82422	91.44	-1.08
2.83142	91.76	-0.99
2.83862	92.03	-1
2.84582	92.2	-1.09
2.85302	92.26	-1.22
2.86022	92.22	-1.33
2.86742	92.09	-1.36
2.87462	91.95	-1.28
2.88182	91.84	-1.09
2.88902	91.81	-0.81
2.89622	91.88	-0.51
2.90342	92.03	-0.25
2.91062	92.22	-0.07
2.91782	92.42	-0.03
2.92502	92.58	-0.13
2.93222	92.66	-0.35
2.93942	92.65	-0.61
2.94662	92.57	-0.85
2.95382	92.48	-1.01
2.96102	92.45	-1.06
2.96822	92.54	-1
2.97542	92.78	-0.87
2.98262	93.17	-0.72
2.98982	93.67	-0.59
2.99702	94.21	-0.52
3.00422	94.73	-0.54
3.01142	95.14	-0.65
3.01862	95.42	-0.8
3.02582	95.53	-0.94
3.03302	95.52	-1.02
3.04022	95.44	-0.99
3.04742	95.35	-0.86
3.05462	95.33	-0.67
3.06182	95.39	-0.46
3.06902	95.54	-0.3
3.07622	95.74	-0.23
3.08342	95.94	-0.29
3.09062	96.09	-0.48
3.09782	96.14	-0.76
3.10502	96.09	-1.07
3.11222	95.96	-1.32
3.11942	95.8	-1.45
3.12662	95.68	-1.44
3.13382	95.67	-1.28
3.14102	95.82	-1.01
3.14822	96.14	-0.71
3.15542	96.6	-0.43
3.16262	97.14	-0.25
3.16982	97.68	-0.2
3.17702	98.13	-0.29
3.18422	98.44	-0.48
3.19142	98.58	-0.7
3.19862	98.58	-0.89
3.20582	98.49	-0.99
3.21302	98.4	-0.96
3.22022	98.37	-0.83
3.22742	98.47	-0.63
3.23462	98.69	-0.41
3.24182	99.01	-0.24
3.24902	99.36	-0.17
3.25622	99.68	-0.22
3.26342	99.9	-0.35
3.27062	99.98	-0.52
3.27782	99.92	-0.67
3.28502	99.77	-0.74
3.29222	99.62	-0.7
3.29942	99.53	-0.55
3.30662	99.57	-0.32
3.31382	99.74	-0.08
3.32102	100.03	0.12
3.32822	100.37	0.21
3.33542	100.7	0.16
3.34262	100.94	-0.02
3.34982	101.06	-0.31
3.35702	101.03	-0.62
3.36422	100.89	-0.87
3.37142	100.73	-1.01
3.37862	100.61	-1.01
3.38582	100.61	-0.86
3.39302	100.75	-0.61
3.40022	101.03	-0.32
3.40742	101.41	-0.06
3.41462	101.82	0.08
3.42182	102.2	0.08
3.42902	102.47	-0.05
3.43622	102.62	-0.27
3.44342	102.64	-0.53
3.45062	102.6	-0.75
3.45782	102.56	-0.88
3.46502	102.58	-0.92
3.47222	102.71	-0.88
3.47942	102.96	-0.8
3.48662	103.31	-0.73
3.49382	103.71	-0.74
3.50102	104.1	-0.86
3.50822	104.39	-1.07
3.51542	104.56	-1.33
3.52262	104.6	-1.58
3.52982	104.54	-1.74
3.53702	104.46	-1.78
3.54422	104.42	-1.67
3.55142	104.49	-1.44
3.55862	104.68	-1.13
3.56582	104.98	-0.81
3.57302	105.34	-0.55
3.58022	105.72	-0.4
3.58742	106.02	-0.37
3.59462	106.2	-0.44
3.60182	106.24	-0.58
3.60902	106.15	-0.73
3.61622	106	-0.82
3.62342	105.87	-0.84
3.63062	105.84	-0.77
3.63782	105.93	-0.66
3.64502	106.16	-0.53
3.65222	106.51	-0.45
3.65942	106.9	-0.46
3.66662	107.27	-0.58
3.67382	107.55	-0.8
3.68102	107.69	-1.09
3.68822	107.67	-1.38
3.69542	107.53	-1.61
3.70262	107.34	-1.74
3.70982	107.15	-1.76
3.71702	107.04	-1.67
3.72422	107.02	-1.52
3.73142	107.11	-1.36
3.73862	107.27	-1.27
3.74582	107.45	-1.27
3.75302	107.6	-1.38
3.76022	107.68	-1.58
3.76742	107.68	-1.79
3.77462	107.63	-1.96
3.78182	107.57	-2.02
3.78902	107.58	-1.95
3.79622	107.71	-1.74
3.80342	107.97	-1.44
3.81062	108.38	-1.12
3.81782	108.88	-0.84
3.82502	109.39	-0.67
3.83223	109.84	-0.65
3.83942	110.15	-0.77
3.84662	110.29	-1.01
3.85383	110.25	-1.26
3.86103	110.08	-1.46
3.86822	109.86	-1.54
3.87542	109.69	-1.49
3.88262	109.63	-1.32
3.88983	109.73	-1.06
3.89703	109.98	-0.8
3.90422	110.34	-0.6
3.91142	110.75	-0.55
3.91863	111.11	-0.67
3.92583	111.39	-0.96
3.93303	111.55	-1.34
3.94022	111.6	-1.74
3.94742	111.59	-2.07
3.95463	111.59	-2.27
3.96183	111.64	-2.31
3.96902	111.81	-2.2
3.97622	112.09	-1.97
3.98342	112.45	-1.7
3.99063	112.83	-1.45
3.99783	113.17	-1.28
4.00503	113.41	-1.23
4.01223	113.53	-1.28
4.01943	113.52	-1.39
4.02663	113.41	-1.52
4.03383	113.26	-1.6
4.04103	113.14	-1.63
4.04823	113.11	-1.61
4.05543	113.19	-1.56
4.06263	113.38	-1.51
4.06983	113.64	-1.5
4.07703	113.91	-1.56
4.08423	114.13	-1.68
4.09143	114.25	-1.85
4.09863	114.23	-2.01
4.10583	114.08	-2.1
4.11303	113.85	-2.07
4.12023	113.61	-1.9
4.12743	113.43	-1.59
4.13463	113.35	-1.19
4.14183	113.4	-0.78
4.14903	113.57	-0.42
4.15623	113.81	-0.16
4.16343	114.07	-0.06
4.17063	114.3	-0.11
4.17783	114.45	-0.29
4.18503	114.51	-0.52
4.19223	114.5	-0.74
4.19943	114.46	-0.87
4.20663	114.47	-0.88
4.21383	114.56	-0.77
4.22103	114.77	-0.57
4.22823	115.09	-0.33
4.23543	115.49	-0.12
4.24263	115.9	0
4.24983	116.27	0.02
4.25703	116.55	-0.08
4.26423	116.69	-0.27
4.27143	116.7	-0.48
4.27863	116.62	-0.63
4.28583	116.51	-0.68
4.29303	116.43	-0.61
4.30023	116.42	-0.46
4.30743	116.53	-0.24
4.31463	116.73	-0.04
4.32183	116.99	0.1
4.32903	117.28	0.14
4.33623	117.54	0.05
4.34343	117.73	-0.13
4.35063	117.85	-0.34
4.35783	117.91	-0.53
4.36503	117.95	-0.61
4.37223	118.02	-0.58
4.37943	118.15	-0.44
4.38663	118.35	-0.23
4.39383	118.59	0
4.40103	118.85	0.15
4.40823	119.06	0.21
4.41543	119.17	0.11
4.42263	119.17	-0.12
4.42983	119.06	-0.44
4.43703	118.88	-0.78
4.44423	118.69	-1.06
4.45143	118.56	-1.23
4.45863	118.55	-1.27
4.46583	118.69	-1.18
4.47303	118.96	-1.01
4.48023	119.31	-0.82
4.48743	119.68	-0.68
4.49463	119.98	-0.63
4.50183	120.17	-0.67
4.50903	120.2	-0.79
4.51623	120.09	-0.93
4.52343	119.89	-1.04
4.53063	119.65	-1.06
4.53783	119.47	-0.95
4.54503	119.4	-0.74
4.55223	119.45	-0.46
4.55943	119.63	-0.17
4.56663	119.9	0.06
4.57383	120.2	0.2
4.58103	120.5	0.23
4.58823	120.74	0.17
4.59543	120.91	0.06
4.60263	121.02	-0.01
4.60983	121.09	0.01
4.61703	121.18	0.19
4.62423	121.32	0.53
4.63143	121.55	1.01
4.63863	121.85	1.58
4.64583	122.2	2.18
4.65303	122.57	2.74
4.66023	122.91	3.23
4.66743	123.19	3.63
4.67463	123.4	3.97
4.68183	123.55	4.31
4.68903	123.7	4.73
4.69623	123.9	5.28
4.70343	124.23	6
4.71063	124.72	6.89
4.71783	125.38	7.92
4.72503	126.2	9.03
4.73223	127.11	10.18
4.73943	128.04	11.32
4.74663	128.92	12.41
4.75383	129.68	13.46
4.76103	130.32	14.51
4.76823	130.84	15.6
4.77543	131.29	16.8
4.78263	131.75	18.15
4.78983	132.29	19.66
4.79703	132.95	21.33
4.80423	133.74	23.1
4.81143	134.64	24.93
4.81863	135.58	26.79
4.82583	136.49	28.64
4.83303	137.31	30.48
4.84023	138.01	32.34
4.84743	138.58	34.26
4.85463	139.04	36.3
4.86183	139.46	38.51
4.86903	139.9	40.89
4.87623	140.42	43.41
4.88343	141.05	45.99
4.89063	141.77	48.54
4.89783	142.54	50.96
4.90503	143.29	53.17
4.91223	143.97	55.12
4.91943	144.54	56.79
4.92663	144.95	58.2
4.93383	145.23	59.4
4.94103	145.41	60.47
4.94823	145.56	61.44
4.95543	145.73	62.33
4.96263	145.95	63.11
4.96983	146.22	63.74
4.97703	146.52	64.16
4.98423	146.79	64.34
4.99143	146.98	64.25
4.99863	147.05	63.9
5.00583	146.98	63.34
5.01303	25.34	62.66
5.02023	25.21	61.95
5.02743	24.97	61.29
5.03463	24.62	60.72
5.04183	24.23	60.25
5.04903	23.86	59.86
5.05623	23.59	59.47
5.06343	23.47	59.02
5.07063	23.54	58.46
5.07783	23.78	57.74
5.08503	24.12	56.89
5.09223	24.5	55.97
5.09943	24.82	55.06
5.10663	25.01	54.26
5.11383	25.05	53.65
5.12103	24.91	53.29
5.12823	24.66	53.18
5.13543	24.37	53.28
5.14263	24.1	53.55
5.14983	23.92	53.9
5.15703	23.87	54.28
5.16423	23.94	54.64
5.17143	24.1	54.97
5.17863	24.3	55.31
5.18583	24.5	55.72
5.19303	24.67	56.24
5.20023	24.79	56.91
5.20743	24.91	57.73
5.21463	25.34	58.68
5.22183	25.21	59.7
5.22903	24.97	60.72
5.23623	24.62	61.68
5.24343	24.23	62.54
5.25063	23.86	63.26
5.25783	23.59	63.88
5.26503	23.47	64.43
5.27223	23.54	64.96
5.27943	23.78	65.53
5.28663	24.12	66.14
5.29383	24.5	66.78
5.30103	24.82	67.42
5.30823	25.01	68.01
5.31543	25.05	68.49
5.32263	24.91	68.83
5.32983	24.66	69.01
5.33703	24.37	69.05
5.34423	24.1	69
5.35143	23.92	68.94
5.35863	23.87	68.93
5.36583	23.94	69
5.37303	24.1	69.18
5.38023	24.3	69.44
5.38743	24.5	69.76
5.39464	24.67	70.1
5.40184	24.79	70.43
5.40904	24.91	70.74
5.41624	25.34	71.04
5.42343	25.21	71.4
5.43063	24.97	71.89
5.43783	24.62	72.61
5.44503	24.23	73.64
5.45223	23.86	75.04
5.45944	23.59	76.85
5.46664	23.47	79.09
5.47384	23.54	81.8
5.48104	23.78	85.03
5.48824	24.12	88.85
5.49543	24.5	93.37
5.50263	24.82	98.79
5.50983	25.01	105.36
5.51703	25.05	113.42
5.52424	24.91	123.33
5.53144	24.66	135.53
5.53864	24.37	150.5
5.54584	24.1	168.75
5.55304	23.92	190.8
5.56024	23.87	14.51
5.56744	23.94	15.6
5.57464	24.1	16.8
5.58184	24.3	18.15
5.58904	24.5	19.66
5.59624	24.67	21.33
5.60344	24.79	23.1
5.61064	24.91	24.93
5.61784	25.34	26.79
5.62504	25.21	28.64
5.63224	24.97	30.48
5.63944	24.62	32.34
5.64664	24.23	34.26
5.65384	23.86	36.3
5.66104	23.59	38.51
5.66824	23.47	40.89
5.67544	23.54	14.51
5.68264	23.78	15.6
5.68984	24.12	16.8
5.69704	24.5	18.15
5.70424	24.82	19.66
5.71144	25.01	21.33
5.71864	25.05	23.1
5.72584	24.91	24.93
5.73304	24.66	26.79
5.74024	24.37	28.64
5.74744	24.1	30.48
5.75464	23.92	32.34
5.76184	23.87	34.26
5.76904	23.94	36.3
5.77624	24.1	38.51
5.78344	24.3	40.89
5.79064	24.5	14.51
5.79784	24.67	15.6
5.80504	24.79	16.8
5.81224	24.91	18.15
5.81944	25.34	19.66
5.82664	25.21	21.33
5.83384	24.97	23.1
5.84104	24.62	24.93
5.84824	24.23	26.79
5.85544	23.86	28.64
5.86264	23.59	30.48
5.86984	23.47	32.34
5.87704	23.54	34.26
5.88424	23.78	36.3
5.89144	24.12	38.51
5.89864	24.5	40.89
5.90584	24.82	14.51
5.91304	25.01	15.6
5.92024	25.05	16.8
5.92744	24.91	18.15
5.93464	24.66	19.66
5.94184	24.37	21.33
5.94904	24.1	23.1
5.95624	23.92	24.93
5.96344	23.87	26.79
5.97064	23.94	28.64
5.97784	24.1	30.48
5.98504	24.3	32.34
5.99224	24.5	34.26
5.99944	24.67	36.3
6.00664	24.79	38.51
6.01384	24.91	40.89
6.02104	25.34	14.51
6.02824	25.21	15.6
6.03544	24.97	16.8
6.04264	24.62	18.15
6.04984	24.23	19.66
6.05704	23.86	21.33
6.06424	23.59	23.1
6.07144	23.47	24.93
6.07864	23.54	26.79
6.08584	23.78	28.64
6.09304	24.12	30.48
6.10024	24.5	32.34
6.10744	24.82	34.26
6.11464	25.01	36.3
6.12184	25.05	38.51
6.12904	24.91	40.89
6.13624	24.66	14.51
6.14344	24.37	15.6
6.15064	24.1	16.8
6.15784	23.92	18.15
6.16504	23.87	19.66
6.17224	23.94	21.33
6.17944	24.1	23.1
6.18664	24.3	24.93
6.19384	24.5	26.79
6.20104	24.67	28.64
6.20824	24.79	30.48
6.21544	24.91	32.34
6.22264	25.34	34.26
6.22984	25.21	36.3
6.23704	24.97	38.51
6.24424	24.62	40.89
6.25144	24.23	14.51
6.25864	23.86	15.6
6.26584	23.59	16.8
6.27304	23.47	18.15
6.28024	23.54	19.66
6.28744	23.78	21.33
6.29464	24.12	23.1
6.30184	24.5	24.93
6.30904	24.82	26.79
6.31624	25.01	28.64
6.32344	25.05	30.48
6.33064	24.91	32.34
6.33784	24.66	34.26
6.34504	24.37	36.3
6.35224	24.1	38.51
6.35944	23.92	40.89
6.36664	23.87	-20.63
6.37384	23.94	-26.2
6.38104	24.1	-30.9
6.38824	24.3	-34.83
6.39544	24.5	-38.09
6.40264	24.67	-40.79
6.40984	24.79	-42.99
6.41704	24.91	-44.73
6.42424	25.34	-46
6.43144	25.21	-46.8
6.43864	24.97	-47.11
6.44584	24.62	-46.96
6.45304	24.23	-46.35
6.46024	23.86	-45.31
6.46744	23.59	-43.84
6.47464	23.47	-41.91
6.48184	23.54	-39.45
6.48904	23.78	-36.31
6.49624	24.12	-32.26
6.50344	24.5	-27.01
6.51064	24.82	-20.2
6.51784	25.01	-11.42
6.52504	25.05	-0.28
6.53224	24.91	13.59
6.53944	24.66	30.56
6.54664	24.37	50.95
6.55384	24.1	75.01
6.56104	23.92	102.98
6.56824	23.87	135.06
6.57544	23.94	171.37
6.58264	24.1	212.03
6.58984	24.3	257.09
6.59704	24.5	306.5
6.60424	24.67	360.14
6.61144	24.79	417.76
6.61864	24.91	478.95
6.62584	25.34	543.11
6.63304	25.21	609.48
6.64024	24.97	677.09
6.64744	24.62	744.74
6.65464	24.23	811.1
6.66184	23.86	874.65
6.66904	23.59	933.87
6.67624	23.47	987.27
6.68344	23.54	1033.5
6.69064	23.78	1071.52
6.69784	24.12	1100.65
6.70504	24.5	1120.68
6.71224	24.82	1131.86
6.71944	25.01	1134.93
6.72664	25.05	1130.99
6.73384	24.91	1121.39
6.74104	24.66	1107.61
6.74824	24.37	1091.15
6.75544	24.1	1073.34
6.76264	23.92	1055.31
6.76984	23.87	1037.91
6.77704	23.94	1021.74
6.78424	24.1	1007.12
6.79144	24.3	994.16
6.79864	24.5	982.86
6.80584	24.67	973.07
6.81304	24.79	964.62
6.82024	24.91	957.32
6.82744	25.34	950.96
6.83464	25.21	945.36
6.84184	24.97	940.31
6.84904	24.62	935.64
6.85624	24.23	931.13
6.86344	23.86	926.55
6.87064	23.59	921.68
6.87784	23.47	916.28
6.88504	23.54	910.17
6.89224	23.78	903.2
6.89944	24.12	895.27
6.90664	24.5	886.36
6.91384	24.82	876.54
6.92104	25.01	865.93
6.92824	25.05	854.68
6.93544	24.91	842.96
6.94264	24.66	830.92
6.94984	24.37	818.66
6.95704	24.1	806.27
6.96425	23.92	793.78
6.97145	23.87	781.22
6.97865	23.94	768.62
6.98585	24.1	756.02
6.99305	24.3	743.48
7.00024	24.5	731.1
7.00744	24.67	719
7.01464	24.79	707.28
7.02184	24.91	696.01
7.02904	323.98	685.23
7.03625	313.36	674.93
7.04345	304.05	665.04
7.05065	295.8	655.49
7.05785	288.43	646.18
7.06504	281.78	637.04
7.07224	275.74	628.03
7.07944	270.25	619.14
7.08664	265.28	610.42
7.09384	260.83	601.92
7.10105	256.88	593.7
7.10825	253.39	585.8
7.11545	250.3	578.23
7.12265	247.51	570.95
7.12985	244.92	563.91
7.13705	242.41	557.02
7.14425	239.89	550.21
7.15145	237.29	543.39
7.15865	234.58	536.52
7.16585	231.77	529.6
7.17305	228.9	522.65
7.18025	226.02	515.71
7.18745	223.16	508.81
7.19465	220.32	501.97
7.20185	217.46	495.15
7.20905	214.53	488.31
7.21625	211.46	481.39
7.22345	208.19	474.3
7.23065	204.68	466.99
7.23785	200.94	459.42
7.24505	197.02	451.62
7.25225	193.01	443.64
7.25945	189.01	435.56
7.26665	185.13	427.48
7.27385	181.44	419.44
7.28105	177.96	411.46
7.28825	174.69	403.51
7.29545	171.61	395.56
7.30265	168.69	387.54
7.30985	165.89	379.37
7.31705	163.21	371.02
7.32425	160.65	362.49
7.33145	158.25	353.82
7.33865	156.09	345.09
7.34585	154.22	336.39
7.35305	152.67	327.79
7.36025	151.44	319.35
7.36745	150.51	311.07
7.37465	149.82	302.93
7.38185	149.3	294.89
7.38905	148.87	286.88
7.39625	148.48	278.87
7.40345	148.09	270.85
7.41065	147.7	262.83
7.41785	147.32	254.89
7.42505	147	247.09
7.43225	146.76	239.52
7.43945	146.63	232.2
7.44665	146.6	225.17
7.45385	146.63	218.37
7.46105	146.7	211.75
7.46825	146.76	205.25
7.47545	146.78	198.79
7.48265	146.73	192.36
7.48985	146.63	185.96
7.49705	146.48	179.64
7.50425	146.35	173.47
7.51145	146.27	167.53
7.51865	146.27	161.89
7.52585	146.35	156.56
7.53305	146.48	151.54
7.54025	146.62	146.77
7.54745	146.74	142.19
7.55465	146.8	137.71
7.56185	146.76	133.29
7.56905	146.64	128.9
7.57625	146.44	124.56
7.58345	146.22	120.31
7.59065	146.05	116.2
7.59785	145.98	112.28
7.60505	146.03	108.6
7.61225	146.18	105.17
7.61945	146.4	101.95
7.62665	146.65	98.91
7.63385	146.87	95.97
7.64105	147.02	93.09
7.64825	147.05	90.22
7.65545	146.96	87.36
7.66265	146.78	84.53
7.66985	146.57	81.77
7.67705	146.39	79.15
7.68425	146.27	76.71
7.69145	146.25	74.45
7.69865	146.3	72.38
7.70585	146.41	70.46
7.71305	146.54	68.65
7.72025	146.64	66.89
7.72745	146.68	65.15
7.73465	146.63	63.39
7.74185	146.51	61.63
7.74905	146.37	59.91
7.75625	146.27	58.28
7.76345	146.25	56.78
7.77065	146.35	55.42
7.77785	146.54	54.22
7.78505	146.8	53.12
7.79225	147.08	52.08
7.79945	147.32	51.03
7.80665	147.48	49.92
7.81385	147.52	48.7
7.82105	147.46	47.39
7.82825	147.33	46.01
7.83545	147.2	44.65
7.84265	147.13	43.37
7.84985	147.15	42.24
7.85705	147.28	41.27
7.86425	147.48	40.45
7.87145	147.71	39.74
7.87865	147.92	39.05
7.88585	148.05	38.31
7.89305	148.07	37.46
7.90025	147.97	36.49
7.90745	147.79	35.41
7.91465	147.59	34.3
7.92185	147.44	33.25
7.92905	147.39	32.33
7.93625	147.46	31.61
7.94345	147.65	31.09
7.95065	147.91	30.75
7.95785	148.19	30.51
7.96505	148.45	30.31
7.97225	148.63	30.06
7.97945	148.71	29.7
7.98665	148.69	29.21
7.99385	148.61	28.6
8.00105	148.52	27.92
8.00825	148.47	27.24
8.01545	148.47	26.61
8.02265	148.54	26.08
8.02985	148.65	25.64
8.03705	148.75	25.27
8.04425	148.83	24.93
8.05145	148.83	24.57
8.05865	148.75	24.15
8.06585	148.6	23.64
8.07305	148.41	23.04
8.08025	148.23	22.4
8.08745	148.12	21.78
8.09465	148.11	21.24
8.10185	148.21	20.83
8.10905	148.4	20.57
8.11625	148.62	20.42
8.12345	148.84	20.35
8.13065	149.01	20.3
8.13785	149.09	20.21
8.14505	149.07	20.03
8.15225	148.97	19.75
8.15945	148.83	19.37
8.16665	148.7	18.95
8.17385	148.65	18.55
8.18105	148.68	18.23
8.18825	148.8	18.02
8.19545	148.99	17.91
8.20265	149.21	17.87
8.20985	149.39	17.85
8.21705	149.5	17.78
8.22425	149.51	17.61
8.23145	149.42	17.3
8.23865	149.26	16.87
8.24585	149.08	16.35
8.25305	148.95	15.83
8.26025	148.89	15.37
8.26745	148.94	15.03
8.27465	149.08	14.85
8.28185	149.27	14.81
8.28905	149.46	14.85
8.29625	149.6	14.92
8.30345	149.66	14.94
8.31065	149.63	14.85
8.31785	149.53	14.63
8.32505	149.42	14.29
8.33225	149.36	13.9
8.33945	149.42	13.53
8.34665	149.62	13.27
8.35385	149.95	13.18
8.36105	150.37	13.27
8.36825	150.82	13.54
8.37545	151.24	13.94
8.38265	151.59	14.43
8.38985	151.82	14.95
8.39705	151.96	15.46
8.40425	152.02	15.93
8.41145	152.09	16.37
8.41865	152.21	16.81
8.42585	152.41	17.28
8.43305	152.7	17.8
8.44025	153.04	18.35
8.44745	153.4	18.9
8.45465	153.7	19.4
8.46185	153.91	19.8
8.46905	153.99	20.05
8.47625	153.92	20.1
8.48345	153.75	19.96
8.49065	153.52	19.65
8.49785	153.3	19.23
8.50505	153.13	18.77
8.51225	153.03	18.32
8.51946	152.98	17.92
8.52665	152.97	17.58
8.53386	152.95	17.28
8.54106	152.88	16.97
8.54825	152.74	16.61
8.55546	152.53	16.15
8.56265	152.26	15.58
8.56986	151.99	14.92
8.57705	151.79	14.23
8.58426	151.71	13.58
8.59145	151.77	13.05
8.59866	151.95	12.71
8.60586	152.22	12.56
8.61305	152.52	12.58
8.62026	152.78	12.71
8.62745	152.94	12.88
8.63466	152.97	13
8.64185	152.86	12.99
8.64906	152.64	12.84
8.65625	152.38	12.54
8.66346	152.13	12.15
8.67066	151.96	11.76
8.67786	151.88	11.42
8.68506	151.9	11.22
8.69226	151.98	11.16
8.69946	152.08	11.22
8.70666	152.15	11.34
8.71386	152.14	11.46
8.72106	152.05	11.51
8.72826	151.86	11.43
8.73546	151.62	11.22
8.74266	151.39	10.88
8.74986	151.23	10.49
8.75706	151.17	10.1
8.76426	151.23	9.79
8.77146	151.37	9.6
8.77866	151.54	9.53
8.78586	151.69	9.53
8.79306	151.75	9.56
8.80026	151.7	9.53
8.80746	151.52	9.4
8.81466	151.24	9.13
8.82186	150.93	8.73
8.82906	150.67	8.26
8.83626	150.52	7.77
8.84346	150.51	7.35
8.85066	150.64	7.06
8.85786	150.86	6.9
8.86506	151.12	6.85
8.87226	151.33	6.87
8.87946	151.45	6.88
8.88666	151.44	6.82
8.89386	151.31	6.67
8.90106	151.09	6.41
8.90826	150.85	6.06
8.91546	150.65	5.68
8.92266	150.54	5.35
8.92986	150.54	5.12
8.93706	150.63	5
8.94426	150.79	5
8.95146	150.95	5.06
8.95866	151.07	5.13
8.96586	151.12	5.15
8.97306	151.1	5.09
8.98026	151.04	4.92
8.98746	150.96	4.66
8.99466	150.92	4.36
9.00186	150.96	4.08
9.00906	151.1	3.9
9.01626	151.31	3.86
9.02346	151.55	3.98
9.03066	151.76	4.21
9.03786	151.9	4.5
9.04506	151.91	4.78
9.05226	151.8	4.98
9.05946	151.58	5.06
9.06666	151.32	4.99
9.07386	151.07	4.82
9.08106	150.9	4.59
9.08826	150.86	4.39
9.09546	150.95	4.3
9.10266	151.15	4.35
9.10986	151.42	4.54
9.11706	151.69	4.83
9.12426	151.92	5.16
9.13146	152.04	5.44
9.13866	152.07	5.62
9.14586	152	5.64
9.15306	151.89	5.51
9.16026	151.77	5.27
9.16746	151.69	5.01
9.17466	151.67	4.8
9.18186	151.71	4.71
9.18906	151.77	4.76
9.19626	151.83	4.92
9.20346	151.83	5.15
9.21066	151.75	5.38
9.21786	151.57	5.52
9.22506	151.31	5.54
9.23226	151.03	5.41
9.23946	150.78	5.15
9.24666	150.62	4.84
9.25386	150.6	4.54
9.26106	150.73	4.33
9.26826	150.98	4.25
9.27546	151.31	4.3
9.28266	151.63	4.46
9.28986	151.88	4.68
9.29706	152	4.89
9.30426	151.97	5.03
9.31146	151.8	5.07
9.31866	151.53	5.03
9.32586	151.25	4.93
9.33306	151.02	4.85
9.34026	150.89	4.87
9.34746	150.87	5.04
9.35466	150.93	5.4
9.36186	151.05	5.94
9.36906	151.18	6.64
9.37626	151.26	7.45
9.38346	151.26	8.33
9.39066	151.19	9.25
9.39786	151.07	10.18
9.40506	150.97	11.17
9.41226	150.95	12.25
9.41946	151.04	13.5
9.42666	151.23	14.96
9.43386	151.51	16.68
9.44106	151.83	18.63
9.44826	152.12	20.77
9.45546	152.33	23.01
9.46266	152.42	25.27
9.46986	152.38	27.46
9.47706	152.22	29.51
9.48426	152.01	31.37
9.49146	151.82	33.06
9.49866	151.7	34.59
9.50586	151.66	36.01
9.51306	151.7	37.36
9.52026	151.8	38.64
9.52746	151.91	39.81
9.53466	151.99	40.8
9.54186	151.99	41.55
9.54906	151.91	41.99
9.55626	151.75	42.06
9.56346	151.56	41.76
9.57066	151.38	41.11
9.57786	151.27	40.21
9.58506	151.24	39.14
9.59226	151.3	38
9.59946	151.41	36.88
9.60666	151.53	35.81
9.61386	151.62	34.77
9.62106	151.63	33.73
9.62826	151.54	32.67
9.63546	151.36	31.52
9.64266	151.12	30.28
9.64986	150.9	28.96
9.65706	150.75	27.6
9.66426	150.71	26.26
9.67146	150.81	25.04
9.67866	151.02	23.98
9.68586	151.29	23.12
9.69306	151.55	22.44
9.70026	151.74	21.88
9.70746	151.82	21.37
9.71466	151.74	20.85
9.72186	151.54	20.24
9.72906	151.26	19.52
9.73626	150.97	18.69
9.74346	150.74	17.79
9.75066	150.61	16.91
9.75786	150.6	16.12
9.76506	150.69	15.48
9.77226	150.84	15.02
9.77946	150.99	14.69
9.78666	151.1	14.45
9.79386	151.13	14.23
9.80106	151.08	13.97
9.80826	150.97	13.6
9.81546	150.86	13.11
9.82266	150.8	12.53
9.82986	150.84	11.92
9.83706	150.98	11.38
9.84426	151.2	10.95
9.85146	151.45	10.69
9.85866	151.68	10.59
9.86586	151.84	10.6
9.87306	151.89	10.66
9.88026	151.82	10.69
9.88746	151.65	10.62
9.89466	151.45	10.41
9.90186	151.27	10.06
9.90906	151.2	9.61
9.91626	151.25	9.15
9.92346	151.41	8.74
9.93066	151.65	8.46
9.93786	151.91	8.34
9.94506	152.13	8.37
9.95226	152.24	8.51
9.95946	152.22	8.69
9.96666	152.06	8.87
9.97386	151.81	8.99
9.98106	151.52	9.03
9.98826	151.26	9
9.99546	151.09	8.94
10.0027	151.03	8.91
10.0099	151.08	8.96
10.0171	151.2	9.13
10.0243	151.33	9.41
10.0315	151.41	9.77
10.0387	151.4	10.15
10.0459	151.26	10.5
10.0531	151	10.77
10.0603	150.68	10.93
10.0675	150.35	10.97
10.0747	150.09	10.94
10.0819	149.95	10.9
10.0891	149.94	10.91
10.0963	150.05	11.03
10.1035	150.22	11.26
10.1107	150.41	11.59
10.1179	150.55	11.96
10.1251	150.6	12.32
10.1323	150.56	12.59
10.1395	150.43	12.73
10.1467	150.3	12.71
10.1539	150.21	12.57
10.1611	150.22	12.36
10.1683	150.34	12.15
10.1755	150.57	12.03
10.1827	150.85	12.03
10.1899	151.15	12.15
10.1971	151.4	12.37
10.2043	151.55	12.6
10.2115	151.59	12.78
10.2187	151.52	12.82
10.2259	151.4	12.7
10.2331	151.28	12.39
10.2403	151.21	11.93
10.2475	151.22	11.38
10.2547	151.3	10.84
10.2619	151.42	10.37
10.2691	151.54	10.03
10.2763	151.61	9.81
10.2835	151.6	9.69
10.2907	151.49	9.62
10.2979	151.28	9.54
10.3051	151.04	9.41
10.3123	150.83	9.21
10.3195	150.72	8.94
10.3267	150.77	8.65
10.3339	150.97	8.38
10.3411	151.3	8.2
10.3483	151.69	8.14
10.3555	152.08	8.2
10.3627	152.4	8.35
10.3699	152.58	8.52
10.3771	152.62	8.65
10.3843	152.52	8.68
10.3915	152.32	8.58
10.3987	152.1	8.34
10.4059	151.91	8
10.4131	151.79	7.63
10.4203	151.75	7.28
10.4275	151.77	7.02
10.4347	151.79	6.88
10.4419	151.79	6.83
10.4491	151.73	6.86
10.4563	151.59	6.89
10.4635	151.38	6.87
10.4707	151.13	6.75
10.4779	150.91	6.52
10.4851	150.76	6.2
10.4923	150.72	5.83
10.4995	150.81	5.5
10.5067	151	5.28
10.5139	151.24	5.2
10.5211	151.5	5.28
10.5283	151.7	5.5
10.5355	151.82	5.78
10.5427	151.82	6.05
10.5499	151.73	6.25
10.5571	151.57	6.33
10.5643	151.4	6.27
10.5715	151.26	6.09
10.5787	151.19	5.87
10.5859	151.2	5.67
10.5931	151.28	5.58
10.6003	151.4	5.61
10.6075	151.52	5.78
10.6147	151.61	6.04
10.6219	151.63	6.33
10.6291	151.58	6.59
10.6363	151.47	6.77
10.6435	151.35	6.85
10.6507	151.26	6.84
10.6579	151.24	6.8
10.6651	151.3	6.83
10.6723	151.45	6.98
10.6795	151.64	7.31
10.6867	151.83	7.83
10.6939	151.97	8.5
10.7011	152.03	9.26
10.7083	151.97	10.04
10.7155	151.83	10.76
10.7227	151.65	11.37
10.7299	151.5	11.87
10.7371	151.42	12.29
10.7443	151.44	12.69
10.7515	151.58	13.15
10.7587	151.78	13.72
10.7659	152	14.42
10.7731	152.18	15.22
10.7803	152.25	16.08
10.7875	152.19	16.93
10.7947	152	17.69
10.8019	151.72	18.29
10.8091	151.42	18.7
10.8163	151.16	18.94
10.8235	151.01	19.05
10.8307	150.97	19.12
10.8379	151.04	19.21
10.8451	151.18	19.38
10.8523	151.34	19.65
10.8595	151.47	20.01
10.8667	151.51	20.42
10.8739	151.46	20.83
10.8811	151.34	21.19
10.8883	151.2	21.47
10.8955	151.08	21.67
10.9027	151.04	21.82
10.9099	151.11	21.98
10.9171	151.28	22.2
10.9243	151.51	22.53
10.9315	151.76	23.02
10.9387	151.95	23.66
10.9459	152.05	24.43
10.9531	152.01	25.3
10.9603	151.87	26.22
10.9675	151.63	27.15
10.9747	151.38	28.08
10.9819	151.17	29.01
10.9891	151.05	29.97
10.9963	151.02	31
11.0035	151.08	32.18
11.0107	151.19	33.53
11.0179	151.28	35.06
11.0251	151.32	36.77
11.0323	151.27	38.59
11.0395	151.11	40.46
11.0467	150.86	42.29
11.0539	150.58	44.03
11.0611	150.33	45.61
11.0683	150.16	47.02
11.0755	150.1	48.27
11.0827	150.14	49.42
11.0899	150.27	50.51
11.0971	150.43	51.56
11.1043	150.58	52.59
11.1115	150.67	53.57
11.1187	150.67	54.45
11.1259	150.58	55.18
11.1331	150.42	55.7
11.1403	150.26	55.96
11.1475	150.16	55.95
11.1547	150.16	55.7
11.1619	150.28	55.26
11.1691	150.49	54.69
11.1763	150.75	54.05
11.1835	151.01	53.38
11.1907	151.21	52.66
11.1979	151.3	51.89
11.2051	151.26	51.03
11.2123	151.1	50.04
11.2195	150.88	48.89
11.2267	150.66	47.57
11.2339	150.5	46.13
11.2411	150.44	44.62
11.2483	150.5	43.12
11.2555	150.66	41.72
11.2627	150.88	40.46
11.2699	151.12	39.36
11.2771	151.32	38.39
11.2843	151.43	37.51
11.2915	151.45	36.68
11.2987	151.4	35.85
11.3059	151.3	34.97
11.3131	151.21	34.06
11.3203	151.17	33.14
11.3275	151.19	32.28
11.3347	151.27	31.55
11.3419	151.4	30.98
11.3491	151.53	30.61
11.3563	151.62	30.39
11.3635	151.63	30.28
11.3707	151.55	30.2
11.3779	151.4	30.1
11.3851	151.2	29.9
11.3923	151.02	29.59
11.3995	150.92	29.18
11.4067	150.91	28.69
11.4139	151.01	28.21
11.4211	151.19	27.78
11.4283	151.39	27.46
11.4355	151.57	27.26
11.4427	151.67	27.14
11.4499	151.66	27.05
11.4571	151.54	26.92
11.4643	151.36	26.72
11.4715	151.17	26.39
11.4787	151.03	25.95
11.4859	151	25.4
11.4931	151.07	24.83
11.5003	151.23	24.29
11.5075	151.44	23.86
11.5147	151.63	23.56
11.5219	151.76	23.39
11.5291	151.78	23.3
11.5363	151.69	23.23
11.5435	151.52	23.09
11.5507	151.32	22.84
11.5579	151.16	22.45
11.5651	151.08	21.93
11.5723	151.13	21.32
11.5795	151.27	20.72
11.5867	151.49	20.19
11.5939	151.72	19.8
11.6011	151.9	19.58
11.6083	151.99	19.49
11.6155	151.96	19.5
11.6227	151.81	19.53
11.6299	151.58	19.53
11.6371	151.32	19.43
11.6443	151.1	19.23
11.6515	150.96	18.94
11.6587	150.91	18.63
11.6659	150.93	18.35
11.6731	150.98	18.17
11.6803	151.01	18.11
11.6875	150.98	18.19
11.6947	150.85	18.36
11.7019	150.63	18.58
11.7091	150.34	18.79
11.7163	150.04	18.93
11.7235	149.81	18.97
11.7307	149.69	18.91
11.7379	149.71	18.8
11.7451	149.86	18.69
11.7523	150.1	18.66
11.7595	150.38	18.75
11.7667	150.64	18.97
11.7739	150.81	19.33
11.7811	150.87	19.78
11.7883	150.83	20.26
11.7955	150.73	20.7
11.8027	150.63	21.05
11.8099	150.59	21.27
11.8171	150.65	21.38
11.8243	150.82	21.4
11.8315	151.06	21.4
11.8387	151.34	21.42
11.8459	151.6	21.49
11.8531	151.78	21.63
11.8603	151.85	21.81
11.8675	151.8	22.02
11.8747	151.67	22.18
11.8819	151.51	22.28
11.8891	151.39	22.27
11.8963	151.35	22.18
11.9035	151.42	22.02
11.9107	151.59	21.87
11.9179	151.81	21.76
11.9251	152.03	21.74
11.9323	152.18	21.8
11.9395	152.22	21.92
11.9467	152.13	22.04
11.9539	151.91	22.1
11.9611	151.63	22.06
11.9683	151.34	21.88
11.9755	151.12	21.55
11.9827	151.02	21.13
11.9899	151.04	20.67
11.9971	151.16	20.25
12.0043	151.36	19.94
12.0115	151.56	19.77
12.0187	151.72	19.73
12.0259	151.79	19.79
12.0331	151.76	19.89
12.0403	151.64	19.98
12.0475	151.48	19.98
12.0547	151.34	19.87
12.0619	151.26	19.65
12.0691	151.25	19.35
12.0763	151.32	19.03
12.0835	151.43	18.75
12.0907	151.54	18.56
12.0979	151.6	18.48
12.1051	151.59	18.5
12.1123	151.49	18.57
12.1195	151.31	18.65
12.1267	151.1	18.68
12.1339	150.94	18.62
12.1411	150.87	18.46
12.1483	150.93	18.22
12.1555	151.1	17.95
12.1627	151.34	17.72
12.1699	151.59	17.59
12.1771	151.78	17.6
12.1843	151.86	17.74
12.1915	151.8	17.96
12.1987	151.58	18.22
12.2059	151.26	18.44
12.2131	150.9	18.56
12.2203	150.59	18.56
12.2275	150.38	18.42
12.2347	150.29	18.21
12.2419	150.33	17.99
12.2491	150.43	17.86
12.2563	150.54	17.86
12.2635	150.6	18.03
12.2707	150.58	18.34
12.2779	150.45	18.74
12.2851	150.24	19.17
12.2923	149.99	19.57
12.2995	149.79	19.87
12.3067	149.68	20.06
12.3139	149.71	20.16
12.3211	149.88	20.23
12.3283	150.14	20.37
12.3355	150.44	20.63
12.3427	150.72	21.1
12.3499	150.9	21.78
12.3571	150.96	22.66
12.3643	150.87	23.72
12.3715	150.69	24.91
12.3787	150.48	26.2
12.3859	150.3	27.58
12.3931	150.21	29.1
12.4003	150.25	30.85
12.4075	150.39	32.95
12.4147	150.63	35.53
12.4219	150.89	38.76
12.4291	151.12	42.72
12.4363	151.26	47.5
12.4435	151.28	53.13
12.4507	151.19	59.62
12.4579	151.02	66.97
12.4651	150.83	75.2
12.4723	150.7	84.33
12.4795	150.64	94.43
12.4867	150.67	105.58
12.4939	150.78	117.89
12.5011	150.91	131.44
12.5083	151.01	146.27
12.5155	151.04	162.38
12.5227	150.96	179.71
12.5299	150.78	198.19
12.5371	150.54	217.72
12.5443	150.3	238.2
12.5515	150.11	259.56
12.5587	150.04	281.79
12.5659	150.08	304.92
12.5731	150.24	329.02
12.5803	150.46	354.21
12.5875	150.68	380.59
12.5947	150.85	408.26
12.6019	150.91	437.34
12.6091	150.87	467.9
12.6163	150.74	500.08
12.6235	150.57	534.01
12.6307	150.42	569.86
12.6379	150.33	607.88
12.6451	150.35	648.38
12.6523	150.47	691.71
12.6595	150.68	738.28
12.6667	150.9	788.5
12.6739	151.09	842.75
12.6811	151.2	901.41
12.6883	151.18	964.79
12.6955	151.04	1033.22
12.7027	150.81	1106.98
12.7099	150.53	1186.37
12.7171	150.27	1271.69
12.7243	150.08	1363.3
12.7315	149.98	1461.55
12.7387	149.97	1566.83
12.7459	150.02	1679.49
12.7531	150.09	1799.88
12.7603	150.13	1928.24
12.7675	150.13	2064.81
12.7747	150.05	2209.73
12.7819	149.91	2363.15
12.7891	149.75	2525.2
12.7963	149.63	2696
12.8035	149.6	2875.73
12.8107	149.69	3064.6
12.8179	149.88	3262.87
12.8251	150.16	3470.84
12.8323	150.45	3688.79
12.8395	150.71	3917.04
12.8467	150.88	4155.84
12.8539	150.92	4405.45
12.8611	150.81	4666.07
12.8683	150.59	4937.94
12.8755	150.33	5221.26
12.8827	150.08	5516.32
12.8899	149.92	5823.39
12.8971	149.87	6142.85
12.9043	149.93	6475.11
12.9115	150.08	6820.65
12.9187	150.28	7179.95
12.9259	150.47	7553.54
12.9331	150.59	7941.92
12.9403	150.61	8345.59
12.9475	150.53	8765.07
12.9547	150.38	9200.9
12.9619	150.21	9653.67
12.9691	150.08	10124
12.9763	150.01	10612.7
12.9835	150.01	11120.4
12.9907	150.07	11648.2
12.9979	150.16	12196.8
13.0051	150.25	12767.4
13.0123	150.28	13360.8
13.0195	150.25	13978.2
13.0267	150.14	14620.7
13.0339	149.98	15289.4
13.0411	149.82	15985.5
13.0483	149.71	16710.3
13.0555	149.68	17465.4
13.0627	149.73	18252.2
13.0699	149.85	19072.3
13.0771	150	19927.6
13.0843	150.13	20819.8
13.0915	150.19	21750.8
13.0987	150.15	22722.6
13.1059	150.01	23737.3
13.1131	149.8	24797.2
13.1203	149.55	25904.5
13.1275	149.35	27061.7
13.1347	149.24	28271.6
13.1419	149.25	29537.1
13.1491	149.37	30861.1
13.1563	149.59	32246.9
13.1635	149.85	33697.7
13.1707	150.1	35217
13.1779	150.3	36808.2
13.1851	150.4	38474.9
13.1923	150.42	40220.5
13.1995	150.38	42048.7
13.2067	150.33	43963
13.2139	150.3	45966.8
13.2211	150.33	48063.4
13.2283	150.41	50256
13.2355	150.52	52547
13.2427	150.63	54938.5
13.2499	150.7	57431.8
13.2571	150.68	60026.9
13.2643	150.57	62722.5
13.2715	150.35	65515.8
13.2787	150.08	68401.4
13.2859	149.8	71371.9
13.2931	149.56	74416.5
13.3003	149.42	77521
13.3075	149.4	80667.1
13.3147	149.48	83831.8
13.3219	149.64	86986.7
13.3291	149.83	90097.5
13.3363	150	93123.7
13.3435	150.09	96017.9
13.3507	150.09	98726
13.3579	149.99	101188
13.3651	149.83	103338
13.3723	149.64	105109
13.3795	149.48	106434
13.3867	149.4	107252
13.3939	149.4	107511
13.4011	149.49	107176
13.4083	149.63	106229
13.4155	149.77	104679
13.4227	149.86	102556
13.4299	149.86	99913.7
13.4371	149.76	96825.7
13.4443	149.56	93377
13.4515	149.31	89658.9
13.4587	149.09	85761.1
13.4659	148.93	81765.2
13.4731	148.87	77739.9
13.4803	148.91	73738.9
13.4875	149.04	69799.8
13.4947	149.2	65946.5
13.5019	149.34	62191.4
13.5091	149.42	58539.2
13.5163	149.39	54990.4
13.5235	149.25	51544.3
13.5307	149.05	48200.7
13.5379	148.82	44961.6
13.5451	148.64	41831.2
13.5523	148.53	38815.9
13.5595	148.53	35923.6
13.5667	148.6	33162.8
13.5739	148.72	30542
13.5811	148.85	28068.8
13.5883	148.94	25749.1
13.5955	148.96	23586.6
13.6027	148.9	21582.9
13.6099	148.78	19737.2
13.6171	148.66	18046.2
13.6243	148.58	16504.9
13.6315	148.61	15106.4
13.6387	148.75	13842.7
13.6459	148.98	12704.7
13.6531	149.27	11683
13.6603	149.56	10768
13.6675	149.78	9950.13
13.6747	149.9	9220.09
13.6819	149.86	8569.01
13.6891	149.68	7988.53
13.6963	149.39	7470.87
13.7035	149.08	7008.87
13.7107	148.82	6596.02
13.7179	148.66	6226.43
13.7251	148.63	5894.87
13.7323	148.72	5596.66
13.7395	148.9	5327.72
13.7467	149.11	5084.39
13.7539	149.29	4863.46
13.7611	149.39	4662.09
13.7683	149.38	4477.74
13.7755	149.25	4308.2
13.7827	149.07	4151.52
13.7899	148.89	4006.02
13.7971	148.77	3870.31
13.8043	148.75	3743.21
13.8115	148.83	3623.79
13.8187	149	3511.3
13.8259	149.2	3405.15
13.8331	149.36	3304.85
13.8403	149.45	3210
13.8475	149.42	3120.21
13.8547	149.27	3035.14
13.8619	149.05	2954.51
13.8691	148.81	2878.01
13.8763	148.63	2805.44
13.8835	148.57	2736.61
13.8907	148.63	2671.39
13.8979	148.82	2609.68
13.9051	149.08	2551.41
13.9123	149.37	2496.5
13.9195	149.63	2444.86
13.9267	149.79	2396.34
13.9339	149.84	2350.76
13.9411	149.79	2307.89
13.9483	149.66	2267.5
13.9555	149.51	2229.35
13.9627	149.4	2193.24
13.9699	149.35	2158.98
13.9771	149.37	2126.43
13.9843	149.43	2095.48
13.9915	149.5	2066.02
13.9987	149.53	2037.96
14.0059	149.48	2011.15
14.0131	149.34	1985.42
14.0203	149.12	1960.56
14.0275	148.84	1936.36
14.0347	148.56	1912.6
14.0419	148.35	1889.08
14.0491	148.24	1865.63
14.0563	148.25	1842.13
14.0635	148.36	1818.5
14.0707	148.51	1794.66
14.0779	148.66	1770.58
14.0851	148.75	1746.16
14.0923	148.74	1721.3
14.0995	148.62	1695.87
14.1067	148.41	1669.7
14.1139	148.16	1642.66
14.1211	147.93	1614.62
14.1283	147.78	1585.47
14.1355	147.74	1555.16
14.1427	147.82	1523.69
14.1499	147.97	1491.07
14.1571	148.16	1457.34
14.1643	148.32	1422.5
14.1715	148.4	1386.5
14.1787	148.38	1349.26
14.1859	148.25	1310.69
14.1931	148.07	1270.71
14.2003	147.87	1229.25
14.2075	147.72	1186.29
14.2147	147.66	1141.87
14.2219	147.7	1096.12
14.2291	147.84	1049.24
14.2363	148.03	1001.47
14.2435	148.21	953.07
14.2507	148.34	904.28
14.2579	148.39	855.33
14.2651	148.33	806.42
14.2723	148.2	757.74
14.2795	148.05	709.48
14.2867	147.95	661.83
14.2939	147.94	615.02
14.3011	148.05	569.28
14.3083	148.26	524.9
14.3155	148.53	482.17
14.3227	148.83	441.36
14.3299	149.08	402.68
14.3371	149.23	366.3
14.3443	149.24	332.29
14.3515	149.13	300.65
14.3587	148.93	271.35
14.3659	148.72	244.29
14.3731	148.57	219.37
14.3803	148.51	196.5
14.3875	148.57	175.61
[truncated: 1,473 more rows]

[truncated: 21 more sheets: Fig. 4b, Fig. 4c, Fig. 4g, Fig. 4h, Fig. 4i, Fig. 4j, Sup. Fig. 1a, Sup. Fig. 1b, Sup. Fig. 1c , Sup. Fig. 2a, Sup. Fig. 2b, Sup. Fig. 2c, Sup. Fig. 2d, Sup. Fig 3a, Sup. Fig. 3b, Sup. Fig. 3c , Sup. Fig. 3d, Sup. Fig. 4a_x0009_, Sup. Fig. 4b, Sup. Fig. 4c …]
